# Supplementary material for: Advances in Biosimilars: A Systematic Review of Machine Learning Applications
Source: Pharmaceuticals (Basel). 2026 May 8;19(5):745. doi: 10.3390/ph19050745 (PMC13209414; doi:10.3390/ph19050745)
Supplement: Supplementary file 1 [file pharmaceuticals-19-00745-s001.zip]

Archive with 15 entries (14 files):
- Results/
- Results/methodology.pdf
- Results/ArticlesperYear.png
- Results/MethodsPerYear.png
- Results/Heatmapstage.png
- Results/TypeofArticle.png
- Results/top15.png
- Results/citesperYear.png
- Results/methodStage.png
- AfterRevisionFinal.xlsx
- AllSearch.csv
- Analysis_V4.ipynb
- articulos_unicos.xlsx
- menos_articulos.xlsx
- README.md
