# Supplementary material for: Advances in Biosimilars: A Systematic Review of Machine Learning Applications
Source: Pharmaceuticals (Basel). 2026 May 8;19(5):745. doi: 10.3390/ph19050745 (PMC13209414; doi:10.3390/ph19050745)
Supplement: Supplementary file 1 [file pharmaceuticals-19-00745-s001.zip › AfterRevisionFinal.xlsx]

## Sheet: systematic_review_clean
Authors	Title	Year	Source_Title	Volume	Issue	Cited_By	DOI	ML_Method_All	Classification	ML_Method	Biosimilar State O	Biosimilar State	Biosimilar_ST	ML Use	Observations	Software	Enfermedad
Alam, M.N.; Anupa, A.; Kodamana, H.; Rathore, A.S.	A deep learning-aided multi-objective optimization of a downstream process for production of monoclonal antibody products	2024	Biochemical Engineering Journal	208.0		5.0	10.1016/j.bej.2024.109357	DL-based 2D-convolutional neural network (2D-CNN)	Deep Learning	2D CNN	Production	D&D + P&M	developing and manufacturing a biological medicine	Further, interpretation of predicted outputs using the SHAPLEY technique and optimization through multi-objective Bayesian optimization methods have been attempted so as to match the biosimilar to the reference molecule with respect to the critical quality attributes
Aliyev, E.R.; Hay, J.W.; Hwang, C.	Cost-Effectiveness Comparison of Ustekinumab, Infliximab, or Adalimumab for the Treatment of Moderate-Severe Crohn's Disease in Biologic-Naïve Patients	2019	Pharmacotherapy	39.0	2	12.0	10.1002/phar.2208	Decision Tree (DT) and Markov model	Hybrid	Decision Tree (DT)	Clinical/HTA	Clinical Trials	Verification of biosimilar effectiveness (Cost Efective)	Simulación realizada con Markov la enfermedad de Chrom. Se uso un arbol de decision con las variables, costos directos, indirectos, efectividad entre otros. El modelo muestra que el biosimilar tiene mayor fectividad y mejor costo
Alizadeh, E.R.; Dervieux, T.; Vermeire, S.; Dubinsky, M.; D'Haens, G.; Laharie, D.; Shim, A.; Vaughn, B.P.	Simulated cost-effectiveness of a novel precision-guided dosing strategy in adult patients with Crohn's disease initiating infliximab maintenance therapy	2024	Pharmacotherapy	44.0	4	0.0	10.1002/phar.2915	Decision Tree (DT) and Markov model	Hybrid	Decision Tree (DT)	Preclinical/CMC	C&QA	Verification of biosimilar effectiveness (Cost Efective)	PGD was the cost-effective IFX dosing strategy with an ICER of 122,932 $ per quality-adjusted life year (QALY) relative to DIS1 and dominating DIS2. PGD had the lowest percentage (1.1%) of patients requiring a new biologic through 5 years (8.9% and 74.4% for DIS1 and DIS2, respectively)
Blanken, M.O.; Frederix, G.W.; Nibbelke, E.E.; Koffijberg, H.; Sanders, E.A.M.; Rovers, M.M.; Bont, L.	Cost-effectiveness of rule-based immunoprophylaxis against respiratory syncytial virus infections in preterm infants	2018	European Journal of Pediatrics	177.0	1	28.0	10.1007/s00431-017-3046-1	Decision Tree (DT)	Ensemble Learning	Balanced Bagging Classifier (BBC); Balanced random forest	Clinical/HTA	Clinical Trials	Verification of biosimilar effectiveness (Cost Efective)	This cost-effectiveness study was performed based on the MAKI randomised, double blind, placebo-controlled, multicenter trial and the RISK birth cohort study,	Targeted RSV prophylaxis is not costeffective in reducing RSV burden of disease in moderately preterm infants, but it can become cost-effective if lower priced biosimilar palivizumab or a vaccine would be available.
Borget, I.; Benchaïb, M.; Poignant, P.; Rey, L.; Harty, G.; Chaudhari, V.; D'Hooghe, T.; Schwarze, J.-E.; Cédrin-Durnerin, I.; Roeder, C.; Grynberg, M.	A Cost-Effectiveness Analysis of Gonadotropins Used for Ovarian Stimulation during Assisted Reproductive Technology Based on Data from the French Nationwide Claims Database (SNDS)	2025	Gynecologic and Obstetric Investigation	90.0	3	0.0	10.1159/000542074	Decision Tree (DT)	Supervised	Decision Tree (DT)	Clinical/HTA	Clinical Trials + Pharmacovigilance	Verification of biosimilar effectiveness (Cost Efective)		Sensitivity analyses showed that the most important variable impacting the outcome in fresh transfers was the probability of birth for biosimilars and the probability of pregnancy for urinaries, while for cumulative transfers, it was the probability of pregnancy for biosimilars and the probability of birth for urinaries
Brühlmann, D.; Sokolov, M.; Buttè, A.; Sauer, M.; Hemberger, J.; Souquet, J.; Broly, H.; Jordan, M.	Parallel experimental design and multivariate analysis provides efficient screening of cell culture media supplements to improve biosimilar product quality	2017	Biotechnology and Bioengineering	114.0	7	33.0	10.1002/bit.26269	principal component analysis and Decision Tree (DT)	Supervised	Decision Tree (DT)	Production	D&D + P&M	developing and manufacturing a biological medicine	Principal component analysis for visual comparison of the different runs, the determination of the Mahalanobis distance for a quantitative evaluation of their performance with respect to the optimum as well as the subsequent selection process following a hierarchical order of decisions on process variables using a Decision Tree (DT) enabled us to select the best performing supplements in a system…
Castro-Corredor, D.C.; Calvo Pascual, L.Á.C.	Imbalanced machine learning classification models for removal biosimilar drugs and increased activity in patients with rheumatic diseases	2023	PLOS ONE	18.0	11 November	3.0	10.1371/journal.pone.0291891	Modelos de clasificación desequilibrada. Decision Tree (DT)	Ensemble Learning	Balanced Bagging Classifier (BBC); Balanced random forest	Clinical/HTA	Pharmacovigilance	Verification of biosimilar effectiveness (Cost Efective)	Clasificación de eliminación de medicamentos en enfermedades reumáticas	Modelos poco confiables 0,52, 0,63. In the first one, two important factors are switching of biosimilar and age, and in the second, the relevant variables are optimization and the value of the initial PCR.
Catt, H.; Bodger, K.; Kirkham, J.J.; Hughes, D.A.	Value Assessment and Quantitative Benefit-Risk Modelling of Biosimilar Infliximab for Crohn’s Disease	2019	PharmacoEconomics	37.0	12	7.0	10.1007/s40273-019-00826-0	Modelado beneficio-riesgo. Decision Tree (DT)	Supervised	Decision Tree (DT)	Clinical/HTA	Clinical Trials + Pharmacovigilance	Verification of biosimilar effectiveness (Cost Efective)	Modelado de riesgo-beneficio para biosimilar de Infliximab	of cost savings) and the uncertainty of potential harms. Biosimilars are promoted as suitable alternatives to originator products to restrain healthcare costs; however, the health technology appraisal of biosimilars presents significant challenges owing to the assumption of equivalence in outcomes and the lack of availability of comprehensive data at the time of marketing authorisation. Our appro…
Chakravarty, K.; Antontsev, V.G.; Khotimchenko, M.; Gupta, N.; Jagarapu, A.; Bundey, Y.; Hou, H.; Maharao, N.; Varshney, J.	Accelerated repurposing and drug development of pulmonary hypertension therapies for COVID-19 treatment using an ai-integrated biosimulation platform	2021	Molecules	26.0	7	16.0	10.3390/molecules26071912	Aprendizaje supervisado, redes neuronales recurrentes (RNN)	Supervised + Deep Learning	Recurrent Neural Network (RNN)	Preclinical/CMC	Clinical Trials	developing and manufacturing a biological medicine	Identificación y optimización de terapias para COVID-19 mediante simulaciones	BIOiSIM, an AI-integrated mechanistic modeling platform by utilizing known preclinical in vitro and in vivo datasets to accurately simulate systemic therapy disposition and site-of-action penetration of the CCBs and ACEi compounds to tissues implicated in COVID19 pathogenesis. lized framework to expand the ability to make specific predictions of compound disposition. Artificial intelligence-Machi…
Dilokthornsakul, P.; Sawangjit, R.; Osiri, M.; Chiowchanwisawakit, P.; Louthrenoo, W.; Permsuwan, U.	Cost-Utility Analysis of Biologic Disease-Modifying Antirheumatic Drugs for Patients With Psoriatic Arthritis in Thailand	2023	Value in Health Regional Issues	34.0		5.0	10.1016/j.vhri.2022.10.005	Decision Tree (DT) and Markov model	Supervised	Decision Tree (DT)	Clinical/HTA	Pharmacovigilance	Verification of biosimilar effectiveness (Cost Efective)	Patients who met 2 of the 4 following criteria were considered as responders: (1) 30% lower score of 68-joint graded assessment of tenderness, (2) 30% lower score of 66-joint graded assessment of swelling, (3) 1 unit better for the 0 to 5 Likert scale of physician/patient global assessment, and (4) 1 unit better for the 10-cm visual analog scale.	Patients with psoriatic arthritis who failed 2 previous csDMARDs were modeled over a 3-month cycle with a lifetime horizon. Clinical probabilities were derived from a published meta-analysis. Prices of bDMARDs were proposed by pharmaceutical companies. Other costs and utilities were based on data in Thailand. All costs and outcomes were discounted at a 3% annual rate. Incremental cost-effectivene…
Fenu, E.; Lukyanov, V.; Acs, A.; Radu, X.; Stypa, S.; Fischer, A.; Marshall, J.K.; Oppe, M.	Cost Effectiveness of Subcutaneous Vedolizumab for Maintenance Treatment of Ulcerative Colitis in Canada	2022	PharmacoEconomics	6.0	4	9.0	10.1007/s41669-022-00331-9	hybrid Decision Tree (DT)/Markov model	Supervised	Decision Tree (DT)	Clinical/HTA	Clinical Trials	Verification of biosimilar effectiveness (Cost Efective)	This model predicts the number of patients achieving clinical response and remission after treatment induction, and sustained benefit during maintenance treatment. To account for statistical uncertainties, the base-case analysis was conducted in a probabilistic manner.	In the base-case analysis, conventional therapy was the most cost-effective therapeutic option in the overall population. Vedolizumab SC was cost effective and dominant compared with other advanced therapies (adalimumab, golimumab, infliximab, tofacitinib 5 mg, ustekinumab, and vedolizumab intravenous). Among the treatments, vedolizumab SC generated the highest quality-adjusted life-years overall…
Fischer, A.; Mac, S.; Freiman, E.S.; Marshall, J.K.; Rand, K.; Ramos-Goñi, J.M.	Cost Effectiveness of Sequencing Vedolizumab as First-Line Biologic in Ulcerative Colitis and Crohn's Disease in Canada: An Analysis Using Real-World Evidence from the EVOLVE Study	2025	PharmacoEconomics	9.0	1	0.0	10.1007/s41669-024-00523-5	separate Decision Tree (DT)/Markov models	Supervised	Decision Tree (DT)	Clinical/HTA	Pharmacovigilance	Verification of biosimilar effectiveness (Cost Efective)		Based on this analysis, sequencing vedolizumab as a first-line biologic prior to anti-TNFα in UC and CD provided additional clinical benefit to patients. In UC, vedolizumab as a first-line biologic also saved healthcare system costs compared with anti-TNFα, whereas in CD, vedolizumab provided incremental benefit at an incremental cost, which was not considered cost effective at a threshold of $50…
Gangwar, N.; Balraj, K.; Rathore, A.S.	Explainable AI for CHO cell culture media optimization and prediction of critical quality attribute	2024	Applied Microbiology and Biotechnology	108.0	1	10.0	10.1007/s00253-024-13147-w	Pearson’s correlation coefficient and random forest-based techniques. Hybrid Combinations	Ensemble Learning + Hybrid	Random Forest (RF); Hybrid Combinations	Preclinical/CMC	P&M	developing and manufacturing a biological medicine	The preliminary dataset for feature selection was generated by performing CHO-GS (-/-) cell culture in media formulations with varying metal ion concentrations. Acidic and basic charge variant composition of the innovator product (24.97 ± 0.54% acidic and 11.41 ± 1.44% basic) was chosen as the target variable to evaluate the media formulations.	Pearson’s correlation coefficient and random forest-based techniques were used for feature ranking and feature selection for the prediction of acidic and basic charge variants. Furthermore, a global interpretation analysis using SHapley Additive exPlanations was utilized to select optimal features by evaluating the contributions of each feature in the extracted vectors. Finally, the medium combin…
Germeni, E.; Cooper, J.; Briggs, A.; Laurence, J.	Treatment discontinuation in adults with atypical hemolytic uremic syndrome (aHUS): a qualitative study of international experts’ perspectives with associated cost-consequence analysis	2024	BMC Nephrology	25.0	1	3.0	10.1186/s12882-024-03770-0	Decision Tree (DT)	Supervised	Decision Tree (DT)	Clinical/HTA	C&QA	Verification of biosimilar effectiveness (Cost Efective)	A Decision Tree (DT) was developed based on the results of the expert interviews and an existing treatment flowchart described by Laurence [20]. The decision point was assumed to be the point at which a patient has been stabilized on complement therapy (eculizumab or ravulizumab), which could be somewhere between 3 months and one-year following stabilization/remission of disease based on clinical…	The Decision Tree (DT) developed deals with the first year following the decision to withdraw treatment and compares the expected outcomes with a decision to maintain treatment. Four outcomes are considered: 1) Months on treatment (treatment cost). 2) Cases of TMA that are resolved without renal injury. 3) Cases of TMA that lead to long-term renal damage. 4) Treatment-related cases of meningitis.…
Hamla, S; Sacré, PY; Derenne, A; Derfoufi, KM; Ben Cowper; Butré, C; Delobel, A; Goormaghtigh, E; Hubert, P; Ziemons, E	A new alternative tool to analyse glycosylation in pharmaceutical proteins based on infrared spectroscopy combined with nonlinear support vector regression	2022	Analyst	147	6	7	10.1039/d1an00697e		Supervised	Partial Least Squares (PLS); Support Vector Machine (SVM)		P&M		The FT-IR spectra were processed first by Partial Least Squares Regression (PLSR), one of the most used regression algorithms in spectroscopy and secondly by Support Vector Regression (SVR), Principal component analysis (PCA) was performed on the spectra of each glycoprotein to detect outliers.		Opus 6.5 software (Bruker Optics GmbH, Ettlingen, Germany) para spectografia molecular. MATLAB® (Statistics and Machine Learning ToolboxTM, MATLAB R2017b, The MathWorks, Inc., Natick, Massachusetts, United States) using PLS_Toolbox® 8.2.1 (Eigenvector Research, Inc., Manson, WA, United States) Para PLSR SVR
Hernández, L.; Kuwabara, H.; Shah, A.; Yamabe, K.; Burnett, H.; Fahrbach, K.; Koufopoulou, M.; Iwakiri, R.	Cost-Effectiveness Analysis of Vedolizumab Compared with Other Biologics in Anti-TNF-Naïve Patients with Moderate-to-Severe Ulcerative Colitis in Japan	2020	PharmacoEconomics	38.0	1	14.0	10.1007/s40273-019-00841-1	hybrid Decision Tree (DT)/Markov	Hybrid	Decision Tree (DT)	Clinical/HTA	Clinical Trials + Pharmacovigilance	Verification of biosimilar effectiveness (Cost Efective)	to predict the number of patients who achieved response and remission at the end of the induction phase and sustained it during the maintenance phase, translating this into qualityadjusted life-years (QALYs) and costs. Vedolizumab (VDZ)	Our analysis suggests that VDZ is dominant or cost-effective compared with other branded biologics for the treatment of anti-TNF-naïve patients with moderate-to-severe UC in Japan.
Hombalimath, V.S.; Gurumurthy, D.M.	Response surface methodology (RSM) and artificial neural network (ANN) integrated optimization for lipase production by Bacillus holotolerans	2024	Systems Microbiology and Biomanufacturing	4.0	3	1.0	10.1007/s43393-023-00220-0	Response surface methodology (RSM) and artificial neural networks (ANN)	Deep Learning	Artificial Neural Network (ANN)	Production	C&QA	developing and manufacturing a biological medicine	The primary objective of this study was to create empirical modeling and optimization of media parameters for producing B. halotolerans VSH 09 lipase using RSM and ANN.	Herein, ANN and RSM revealed exceptional optimization parameters for lipase enzyme production. The highest yield of 29.56 ± 2 U/ml was observed with the medium containing molasses, peptone, and KH2PO4 at 37 °C for 72 h. In a practical context, B. holotolerans VSH 09 exhibited exceptional stability and compatibility. This characteristic renders the novel lipase a promising role in sustainable fuel…
Hou, JK; Tang, TM; Sansgiry, S; Van, T; Richardson, PA; Pham, C; Cunningham, F; Baker, JA; Zhu, J; Waljee, AK	Using machine learning algorithms to optimize treatment with high-cost biologics in a national cohort of patients with inflammatory bowel disease	2025	JAMIA OPEN	8	6	0	10.1093/jamiaopen/ooaf162		Supervised +Ensemble Learning	Random Forest (RF); Gradient Boosting Decision Trees (GBDT); Artificial Neural Network (ANN); LightGBM; K-Nearest Neighbors (KNN)		Pharmacovigilance				R	Crohn’s disease (CD) and ulcerative colitis (UC)
Hudnik, D.; Bohanec, N.; Drobnak, I.; Ernst, P.; Hanke, A.; Horvat, M.; Innerbichler, F.; Mikelj, M.; Praper, T.; Progar, V.; Valenčič, N.; Omladič, M.	Automatic peak annotation and area estimation of glycan map peaks directly from chromatograms	2023	Journal of Chemometrics	37.0	12	1.0	10.1002/cem.3521	Partial Least Squares (PLS)	Supervised	Partial Least Squares (PLS)	Clinical/HTA	D&D	developing and manufacturing a biological medicine	automatic machine learning algorithms to determine the proportion of specific relevant glycan species in a sample directly from the chromatogram.	Afterward, data are analyzed using PLS algorithm, which is versatile (trained on data from eight mAb molecules) and robustly customized for peak integration and annotation of one of the most valuable and complex analytical methods used in biosimilar development—the GMAP.
Jalali-Heravi, M; Mani-Varnosfaderani, A; Valadkhani, A	Integrated One-Against-One Classifiers as Tools for Virtual Screening of Compound Databases: A Case Study with CNS Inhibitors	2013	Molecular Informatics	32	8	6	10.1002/minf.201200126		Supervised	Genetic Algorithm (GA); Linear Discriminant Analysis (LDA); Support Vector Machine (SVM)		D&D + P&M			Six active-inactive classifiers were developed using GA-QDA algorithm. Each binary classifier was developed for modeling the activity of a particular class of compounds. Fifteen percent of the active and inactive molecules in each class were randomly selected as test set. LDA and support vector machines (SVMs) were used for data modeling. The default parameters given in LibSVM	C++ Program
Karagianni, N.; Kranidioti, K.; Fikas, N.; Tsochatzidou, M.; Chouvardas, P.; Denis, M.C.; Kollias, G.; Nikolaou, C.	An integrative transcriptome analysis framework for drug efficacy and similarity reveals drug-specific signatures of anti-TNF treatment in a mouse model of inflammatory polyarthritis	2019	PLOS Computational Biology	15.0	5	12.0	10.1371/journal.pcbi.1006933	agglomerative hierarchical clustering using Ward’s minimum and Random Forest	Unsupervised + Ensemble Learning	Agglomerative Hierarchical Clustering; Random Forest (RF)	Preclinical/CMC	Clinical Trials	Verification of biosimilar effectiveness (Cost Efective)	We employed a Random Forest (RF) [24] classification strategy to define subsets of genes and functional categories that best discriminate healthy from diseased profiles as well between various treatments.
Kim, J.H.; Joshi, S.B.; Tolbert, T.J.; Middaugh, C.R.; Volkin, D.B.; Smalter Hall, A.	Biosimilarity Assessments of Model IgG1-Fc Glycoforms Using a Machine Learning Approach	2016	Journal of Pharmaceutical Sciences	105.0	2	11.0	10.1016/j.xphs.2015.10.013	k-nearest neighbor (kNN),31 support vector machine (SVM),32,33 linear discriminant analysis (LDA),34,35 quadratic discriminant analysis (QDA),35 Naïve Bayse (NB),36 Decision Tree (DT) (DT),37 random forest (RF),38 and AdaBoosted DTs (AdaBoost).39	Supervised +Ensemble Learning	K-Nearest Neighbors (KNN); Support Vector Machine (SVM); Linear Discriminant Analysis (LDA); quadratic discriminant analysis (QDA); Naïve Bayse (NB); Decision Tree (DT); Random Forest (RF); AdaBoosted DTs (AdaBoost)	Production	C&QA	developing and manufacturing a biological medicine	is thus demonstrated that established machine learning approaches have the capability to address comparability and biosimilarity assessments issues with biopharmaceutical drugs. In addition, such an approach could potentially be useful for making decisions on next steps during bulk process and drug product development.	biosimilarity assessments using machine learning techniques were investigated using 4 well-defined IgG1-Fc glycoforms and physical stability data sets as a model system. It is demonstrated in this work that it is possible to differentiate the various Fc glycoforms in different formulations using a few simple measurements and established machine learning techniques. For each glycoform in each of 2…
Lehmann, M.; Arbo, E.; Pouly, J.-L.; Barriére, P.; Boland, L.A.; Bean, S.G.; Jenkins, J.	Determining the cost-effectiveness of follitropin alfa biosimilar compared to follitropin alfa originator in women undergoing fertility treatment in France	2024	European Journal of Obstetrics and Gynecology and Reproductive Biology: X	22.0		3.0	10.1016/j.eurox.2024.100311	Decision Tree (DT)	Supervised	Decision Tree (DT)	Clinical/HTA	Pharmacovigilance	Verification of biosimilar effectiveness (Cost Efective)	Clinical and cost inputs, model structure, methodology, and assumptions were validated by two French clinical experts with experience in assisted reproduction in France. The key assumption in this model was the equal distribution of women across the starting dose categories for the follitropin originator and biosimilar. This was validated by clinical experts and based on the assumption that start…	This analysis demonstrates that the follitropin alfa biosimilar, Bemfola®, is a more cost-effective option for OS compared with the originator from a French healthcare payer perspective, in terms of cost per CLB
Olfatifar, M.; Aghdaei, H.A.; Dehkordi, A.H.; Shahrokh, S.; Pourhoseingholi, M.A.; Balaii, H.; Rajabnia Chenari, M.; Ivanchuk, M.; Ivanchuk, P.; Hashemi Nazari, S.H.; Sabour, S.; Rohani, P.; Mehralian, G.; Khodakarim Ardakani, S.; Hatami, B.; Malekpour, H.; Sherkat, G.; Zali, M.R.; Rahimi Pordanjani, S.R.	Cost-effectiveness analysis of infliximab versus CinnoRA in the treatment of moderate to severe ulcerative colitis in Iranian patients	2023	Immunopathologia Persa	9.0	2	1.0	10.34172/ipp.2022.29293	hybrid decision-tree/microsimulation (MS) approach	Supervised	Decision Tree (DT)	Clinical/HTA	Pharmacovigilance	Verification of biosimilar effectiveness (Cost Efective)	available data on probabilities, costs, utilities / disutilities, and emergent adverse effects. Costs were reported in Iranian Rial (IRR) and in April 2021 US dollars ($).	Our results demonstrated that IFX is more effective and more costly than CinnoRA, and if we ignore the predicted surgeries, CinnoRA is nearly as effective as IFX. However, these findings should be cautiously interpreted without a robust clinical trial of CinnoRA in UC patients. Since the impact of CinnoRA may have been over/underestimated.
Orsini, C.; Trovato, E.; Cortonesi, G.; Pedrazzani, M.; Suppa, M.; Rubegni, P.; Tognetti, L.; Cinotti, E.	Line-field confocal optical coherence tomography: New insights for psoriasis treatment monitoring	2024	Journal of the European Academy of Dermatology and Venereology	38.0	2	20.0	10.1111/jdv.19568	2D UNet AI model	Deep Learning	2D UNet AI model	Clinical/HTA	Clinical Trials	Verification of biosimilar effectiveness (Cost Efective)	The model was trained on a dataset consisting of healthy skin images derived from diverse anatomical regions, exhibiting variations in skin morphologies encompassing different ET and SCT, as well as variations in the waviness of DEJ.	new non-invasive imaging device applied to the monitoring of plaques of moderate–severe PP during treatment with biological drugs. The digital analysis of three histological parameters of the PP (SCT, ET, undulation of the DEJ) could offer a new way of quantifying the severity of the PP, opening an interesting scenario in estimating precisely and objectively the effectiveness of response to treat…
Osiri, M.; Dilokthornsakul, P.; Chokboonpium, S.; Suthipinijtham, P.; Koolvisoot, A.	Budget Impact of Sequential Treatment with Biologics, Biosimilars, and Targeted Synthetic Disease-Modifying Antirheumatic Drugs in Thai Patients with Rheumatoid Arthritis	2021	Advances in Therapy	38.0	9	4.0	10.1007/s12325-021-01867-8	Decision Tree (DT)	Supervised	Decision Tree (DT)	Clinical/HTA	Clinical Trials + Pharmacovigilance	Verification of biosimilar effectiveness (Cost Efective)	model is based on the different sequential treatments with targeted therapies for RA approved and marketed in Thailand by 2019, once the treatment with at least three csDMARDs has failed. Outcomes of this budget impact analysis were evaluated within the model cycle of 6 months under a 5-year time horizon.	he order of targeted therapy starting with RTX, then IFX biosimilar, TOF, and finally TCZ incurred the lowest budget impact over a 5-year time horizon for treating moderate to severe RA
Pathak, M.; Pokhriyal, P.; Gandhi, I.; Khambhampaty, S.	Implementation of chemometrics, design of experiments, and neural network analysis for prior process knowledge assessment, failure modes and effect analysis, scale-down model development, and process characterization for a chromatographic purification of Teriparatide	2022	Biotechnology Progress	38.0	3	3.0	10.1002/btpr.3252	neural network	Deep Learning	Artificial Neural Network (ANN)	Preclinical/CMC	D&D + P&M	developing and manufacturing a biological medicine	to model and predict the behavior of a mixed-mode chromatography step for a biosimilar (Teriparatide) as a case study using chemometrics tools to derive important parameters critical to performance indicators (i.e., potential quality and process attributes) and to establish the severity ranking for the FMEA analysis. The characterization data of the chromatographic operation are presented alongwi…	Process development includes the identification of the required steps in the process and the values of their corresponding parameters that are needed to produce a specified product quality. In the course of process development, the identification of interactions between process parameters (PPs) and critical quality attributes (CQA) are done such that a control strategy can be defined to ensure th…
Petryszyn, P.; Ekk-Cierniakowski, P.; Zurakowski, G.	Infliximab, adalimumab, golimumab, vedolizumab and tofacitinib in moderate to severe ulcerative colitis: comparative cost-effectiveness study in Poland	2020	Therapeutic Advances in Gastroenterology	13.0		13.0	10.1177/1756284820941179	hybrid Decision Tree (DT)/Markov model	Hybrid	Decision Tree (DT)	Clinical/HTA	Pharmacovigilance	Verification of biosimilar effectiveness (Cost Efective)	was used to estimate the expected costs and effects of four biologics, TFB and placebo in patients with the diagnosis of moderate to severe UC who had an inadequate response, lost response, or were intolerant to a conventional therapy. Efficacy data were obtained from a network meta-analysis using placebo as the common comparator. Costs were presented in 2018 Polish zloty (PLN) and outcomes inclu…	Although ICUR values for all biological therapies exceeded the acceptability threshold in Poland, for anti-TNF-naïve UC patients IFX and for anti-TNF-exposed UC patients VDZ are currently the most cost-effective alternatives.
Prabha, N.K.; Sharma, A.; Sandhu, H.; Garg, P.	TNFipred: a classification model to predict TNF-α inhibitors	2024	Molecular Diversity	28.0	3	4.0	10.1007/s11030-023-10685-9	naïve Bayes (NB), random forest (RF), k-nearest, neighbor (kNN), and support vector machine (SVM)	Supervised +Ensemble Learning	Naïve Bayse (NB); Random Forest (RF); K-Nearest Neighbors (KNN); Support Vector Machine (SVM)	Preclinical/CMC	Clinical Trials	developing and manufacturing a biological medicine	were used to train ML models for classifying TNF-α inhibitors based on three sets of features. The performance of the RF model was found to be best when using 1D, 2D, and fingerprints as fea- tures, with an accuracy of 87.96 and a sensitivity of 86.17.	Rheumatoid arthritis (RA)
Shatat, S.M.; Al-Ghobashy, M.A.; Fathalla, F.A.; Abbas, S.S.; Eltanany, B.M.	Coupling of Trastuzumab chromatographic profiling with machine learning tools: A complementary approach for biosimilarity and stability assessment	2021	Journal of Chromatography B: Analytical Technologies in the Biomedical and Life Sciences	1184.0		3.0	10.1016/j.jchromb.2021.122976	unsupervised machine learning K-means and Density-based Spatial Clustering	Unsupervised	K-means; Density-based Spatial Clustering (DBScan)	Production	P&M + C&QA	developing and manufacturing a biological medicine	The studied quality attributes included the primary structure and identity by peptide mapping (PM) with reversed-phase chromatography-UV detection, size and charge profiles by stability-indicating size exclusion and cation exchange chromatography.	The applied data analysis tools were found effective in revealing patterns of similarity and variability between i) intact and stressed as well as ii) originator and biosimilar samples.
Shrivastava, A.; Patil, S.S.; Shah, R.; Rathore, A.S.	An Automated Tool for Glycosimilarity Assessment of mAb Therapeutic Biosimilars: Trastuzumab and Bevacizumab as Case Studies	2025	BioDrugs	39.0	2	0.0	10.1007/s40259-025-00704-6	Extreme Gradient Boosting (XGBoost)	Ensemble Learning	Extreme Gradient Boosting (XGBoost)	Production	P&M + C&QA	developing and manufacturing a biological medicine	to quantify glycan composition. The GI has been calculated by combining profile similarity and compositional similarity, estimated on the basis of the criticality and tolerance of each glycan.	Minor variations in glycosylation patterns were observed among the biosimilars, suggesting a modest glycosimilarity variation (GI range between 80 and 100%). However, the limited number of innovator batches analyzed constrained the establishment of definitive tolerance limits.
Shrivastava, A.; Saxena, S.; Rathore, A.S.	Machine learning tool as an enabler for rapid quantification of monoclonal antibodies N-glycans using fluorescence detector	2024	International Journal of Biological Macromolecules	271.0		1.0	10.1016/j.ijbiomac.2024.132694	Extreme Gradient Boosting (XGBoost)	Ensemble Learning	Extreme Gradient Boosting (XGBoost)	Preclinical/CMC	P&M + C&QA	developing and manufacturing a biological medicine	lgorithm for real time quantification of InstantPC labelled N-glycans by Liquid Chromatography (LC) fluorescence detector (FLD). The LC-FLD profile is pre-processed for baseline correction and noise reduction prior to fed to the machine learning (ML) algorithm. The algorithm has been successfully tested for commercial and inhouse developed mAbs and validated using LC-MS quantification as referenc…	The average errors using ML model (1.80 %) was reduced by a minimum of 28 % and 40 % for origin (1.5 %) and manual (1.07 %) based integration, respectively. The approach reduces the data analysis time per sample by ~70 % (from ~5 min to ~1.5 min), thereby offering a time and resource efficient orthogonality with LC-MS for quantification of N-glycans in mAbs.
Sklepari, M; Rodger, A; Reason, A; Jamshidi, S; Prokes, I; Blindauer, CA	Biophysical characterization of a protein for structure comparison: methods for identifying insulin structural changes	2016	Analytical Methods	8	41	17	10.1039/c6ay01573e		Deep Learning	Secondary Structure Neural Network (SSNN)		C&QA
Sokolov, M.; Ritscher, J.; MacKinnon, N.; Bielser, J.-M.; Brühlmann, D.; Rothenhäusler, D.; Thanei, G.; Soos, M.; Stettler, M.; Souquet, J.; Broly, H.; Morbidelli, M.; Butté, A.	Robust factor selection in early cell culture process development for the production of a biosimilar monoclonal antibody	2017	Biotechnology Progress	33.0	1	29.0	10.1002/btpr.2374		Supervised	Decision Tree (DT)		P&M
Sokolov, Michael; Morbidelli, Massimo; Buttè, Alessandro; Souquet, Jonathan; Broly, Hervé	Sequential Multivariate Cell Culture Modeling at Multiple Scales Supports Systematic Shaping of a Monoclonal Antibody Toward a Quality Target	2018	Biotechnology Journal	13.0	4	49.0	10.1002/biot.201700461		Hybrid	Decision Tree (DT); Partial Least Squares (PLS) ; Genetic Algorithm (GA)		P&M + C&QA
Spahn, PN; Hansen, AH; Kol, S; Voldborg, BG; Lewis, NE	Predictive glycoengineering of biosimilars using a Markov chain glycosylation model	2017	Biotechnology Journal	12	2	36	10.1002/biot.201600489		Supervised	Genetic Algorithm (GA)		Clinical Trials
Sussell, J.A.; Roth, J.A.; Meyer, C.S.; Fung, A.; Kommandantvold, S.A.	Assessment of the Cost-Effectiveness of HER2-Targeted Treatment Pathways in the Neoadjuvant Treatment of High-Risk HER2-Positive Early-Stage Breast Cancer	2022	Advances in Therapy	39.0	3	6.0	10.1007/s12325-022-02047-y	hybrid decision-tree/Markov	Hybrid	Decision Tree (DT)	Clinical/HTA	C&QA	Verification of biosimilar effectiveness (Cost Efective)	across six health states: Invasive disease-free, non-metastatic recurrence, remission, first-line and second-line metastatic cancer, and death. We considered several strategies, defined by four attributes: (1) Neoadjuvant targeted therapy (infused pertuzumab and trastuzumab (PH) versus subcutaneous fixed-dose combination (FDC) of pertuzumab and trastuzumab versus trastuzumab alone (H)); (2) adjuv…	Dual targeted therapy via FDC (with transition to T-DM1 in the case of RD) is a cost-effective treatment strategy in high-risk HER2? ESBC.
Tarallo, M; Onishchenko, K; Alexopoulos, ST	Costs associated with non-medical switching from originator to biosimilar etanercept in patients with rheumatoid arthritis in the UK	2019	Journal of Medical Economics	22	11	16	10.1080/13696998.2019.1652183		Supervised	Decision Tree (DT)		Clinical Trials + Pharmacovigilance
Tjakra, M.; Lidayova, K.; Avenel, C.; Bergström, C.A.S.; Hossain, S.	Machine learning framework for investigating nano- and micro-scale particle diffusion in colonic mucus	2025	Journal of Nanobiotechnology	23.0	1	0.0	10.1186/s12951-025-03659-6	support vector machines (SVMs) with radial basis function (RBF) kernel, k-nearest neighbors (kNN), histogram-based gradient boosting, Decision Tree (DT)s, logistic regression, random forest (RF), and Fisher’s linear discriminant.	Supervised +Ensemble Learning	Support Vector Machine (SVM); K-Nearest Neighbors (KNN); Histogram-based Gradient Boosting; Decision Tree (DT); Random Forest (RF); Fisher’s Linear Discriminant.(FLD)	Preclinical/CMC	D&D	developing and manufacturing a biological medicine	histogram-based gradient boosting. These methods have also been successfully applied to nanoparticle synthesis, nano–bio interaction studies, and various nanotheranostic applications. higher accuracy in identifying diffusing particles in both binary and multiclass classification tasks using simulated data. histogram-based gradient boosting and RF models in identifying the type of mucus hydrogels …	Twenty features were selected to characterize the general trends of particle trajectories obtained from the tracking experiments. These features were collected for all tracked particles to account for the effects of varying particle sizes and electrostatic interactions on diffusion within different mucus hydrogels. included features that describe the shape and complexity of particle trajectories,…
Torre, E.; Di Matteo, S.; Bruno, G.M.; Martinotti, C.; Bottaro, L.C.; Colombo, G.L.	Economic Evaluation of Once-Weekly Insulin Icodec from Italian NHS Perspective	2024	ClinicoEconomics and Outcomes Research	16.0		1.0	10.2147/CEOR.S475461	Decision Tree (DT)	Supervised	Decision Tree (DT)	Clinical/HTA	Clinical Trials + Pharmacovigilance	Verification of biosimilar effectiveness (Cost Efective)	The model considered the potential of once-weekly administration on reducing needle consumption and improving the adherence profile, with consequent effects on disease management and costs.	In the cost-utility analysis, the utility associated with the weekly injection compared to the daily one was considered as a measure of effectiveness. Consistently, in the economic evaluations, the costs of drug and administration, needles for the administration, and costs related to the impact of icodec on adherence were considered, since the costs have a significant impact on the comparison bet…
Virani, S.; Bhatiwal, A.; Rewri, P.	Efficacy, safety, and cost-effectiveness of biosimilars of bevacizumab in näive patients with diabetic macular edema	2024	Indian Journal of Pharmacology	56.0	4	0.0	10.4103/ijp.ijp_58_24	Decision Tree (DT)	Supervised	Decision Tree (DT)	Clinical/HTA	Clinical Trials + Pharmacovigilance	Verification of biosimilar effectiveness (Cost Efective)	We constructed a decision‐tree analysis model to evaluate the CEA of biosimilars of bevacizumab. We chose three end‐notes: improvement (a decrease in retinal thickness on ocular coherence tomography (OCT) and/or improvement in visual acuity), persistence (disease‐free interval till recurrence or end of study period), and adverse event. The cost analysis was performed by incremental cost‐effective…	The biosimilars of bevacizumab are safe and efficacious in treating DME in a cost‐effective manner. The results imply that using less expensive biosimilars may offer a way to lower treatment costs and increase accessibility for a larger group of people. In developing nations like India, where the prevalence of diabetes and associated consequences is high, this is especially crucial.
Wang, XJ; Tong, WX; Chan, A	Therapeutic Use of Filgrastim for Established Febrile Neutropenia Is Cost Effective Among Patients With Solid Tumors and Lymphomas	2017	Clinical Therapeutics	39	6	3	10.1016/j.clinthera.2017.05.345		Supervised	Decision Tree (DT)		Clinical Trials + Pharmacovigilance
Xue, WG; Lloyd, A; Falla, E; Roeder, C; Papsch, R; Bühler, K	A cost-effectiveness evaluation of the originator follitropin alpha compared to the biosimilars for assisted reproduction in Germany	2019	International Journal of Women's Health	11		18	10.2147/IJWH.S193048		Supervised	Decision Tree (DT)		Clinical Trials + Pharmacovigilance
Zhang, J.; Xia, Z.; Guo, W.; Ren, X.; Liu, F.; Ratnaparkhi, G.; Pagada, A.; Subramanian, S.; Hu, M.; Chen, W.	Cost-Effectiveness of Secukinumab Versus Other Biologics in the Treatment of Moderate-to-Severe Plaque Psoriasis: The Chinese Healthcare System Perspective	2023	Dermatology and Therapy	13.0	11	2.0	10.1007/s13555-023-01041-8	Decision-tree/Markov model	Supervised	Decision Tree (DT)	Clinical/HTA	Clinical Trials + Pharmacovigilance	Verification of biosimilar effectiveness (Cost Efective)	A decision-tree (first year)/Markov model (subsequent years), with an annual cycle, was implemented over a lifetime horizon.The Psoriasis Area and Severity Index (PASI) response rate at week 16 was used for treatment response. Efficacy inputs were obtained from a mixed-treatment comparison conducted using data from randomized controlled trials. Other clinical inputs (adverse events, dropout, and …	Secukinumab is the most cost-effective treatment option for patients with moderate-to-severe psoriasis compared with other commonly used biologics from the Chinese healthcare system perspective.
