# Supplementary material for: Advances in Biosimilars: A Systematic Review of Machine Learning Applications
Source: Pharmaceuticals (Basel). 2026 May 8;19(5):745. doi: 10.3390/ph19050745 (PMC13209414; doi:10.3390/ph19050745)
Supplement: Supplementary file 1 [file pharmaceuticals-19-00745-s001.zip › Analysis_V4.ipynb]

# %% [code]
import pandas as pd
import seaborn as sns
import matplotlib.pyplot as plt
from fuzzywuzzy import fuzz
import numpy as np
from matplotlib.ticker import MaxNLocator
# Configuración general de gráficos
sns.set(style="whitegrid", palette="muted")

#To find duplicated values of the search in Scopus and Wos

df = pd.read_csv("AllSearch.csv")

print("Columnas disponibles:", list(df.columns))
print(f"\nTotal de artículos cargados: {len(df)}")

df_limpio = df.drop_duplicates(subset=['DOI'], keep='first')

df_limpio.to_excel('articulos_unicos.xlsx', index=False)

print(f"Deleted {len(df) - len(df_limpio)} duplicated.")
print(f"Total after the elimination: {len(df_limpio)}")
# ========================================
# 4. Deduplicación por similitud de título
# ========================================
def deduplicate(df, col="Title", threshold=90):
    """Elimina duplicados usando similitud de títulos"""
    seen = []
    keep = []
    titles=  df[col].str.upper()
    titles =titles.fillna("").tolist()
    for i, title in enumerate(titles):
        if not any(fuzz.ratio(title, s) > threshold for s in seen):
            seen.append(title)
            keep.append(i)
    return df.iloc[keep].reset_index(drop=True)

df_clean = deduplicate(df_limpio, col="Title")
print(f"Artículos después de deduplicación por título: {len(df_clean)}")

# 2. Agrupar por 'Document Type'
# .size() cuenta cuántas filas hay en cada grupo
conteo_por_grupo = df_limpio.groupby('Document Type').size()

print("Count by document type:")
print(conteo_por_grupo)
df_solo_articulos = df_limpio[df_limpio['Document Type'] == 'Article']
df_resto = df_limpio[df_limpio['Document Type'] != 'Article']
# 5. Guardar el resultado en Excel
df_solo_articulos.to_excel('solo_articulos.xlsx', index=False)
df_resto.to_excel('menos_articulos.xlsx', index=False)

# %% [code]
df=pd.read_excel('AfterRevisionFinal.xlsx') # Articles after it's analysis
print(f"Articles after the in deep revision:{len(df)}")
# Year as a numerical value
df["Year"] = pd.to_numeric(df["Year"], errors="coerce")


col_year = 'Year'
col_journal = 'Source_Title'
col_cites = 'Cited_By'

annual_stats = df.groupby(col_year).agg(
    publications=(col_year, 'count'),
    avg_citations=(col_cites, 'mean')
).reset_index()

fig, ax1 = plt.subplots(figsize=(10, 6))

# Barras para número de publicaciones
sns.barplot(data=annual_stats, x=col_year, y='publications', color='skyblue', ax=ax1, label='Number of Publications')
ax1.set_ylabel('Number of Publications', fontsize=12)
ax1.set_xlabel('Year', fontsize=12)

# Eje secundario para promedio de citas (Línea)
ax2 = ax1.twinx()
sns.lineplot(data=annual_stats, x=range(len(annual_stats)), y='avg_citations', color='green', marker='o', ax=ax2, label='Avg. Citations')
ax2.set_ylabel('Average Citations per Article', fontsize=12, color='green')

plt.title('Scientific Production vs. Citation Impact per Year', fontsize=14)
plt.show()

# %% [code]
journal_stats = df.groupby(col_journal).agg(
    article_count=(col_journal, 'count'),
    total_citations=(col_cites, 'sum')
).reset_index()

# APLICAMOS TU REGLA: Ordenar primero por conteo (desc) y luego por citas (desc)
journal_top15 = journal_stats.sort_values(
    by=['article_count', 'total_citations'], 
    ascending=[False, False]
).head(15)

plt.figure(figsize=(10, 8))
sns.barplot(
    data=journal_top15, 
    x='article_count', 
    y=col_journal, 
    palette='viridis'
)

# Añadimos etiquetas con el total de citas para mostrar el criterio de desempate
for i, row in enumerate(journal_top15.itertuples()):
    plt.text(row.article_count + 0.1, i, f' (Total Cites: {int(row.total_citations)})', va='center', fontsize=10)

plt.title('Top 15 Most Productive Journals (Ties broken by Cumulative Citations)', fontsize=14)
plt.xlabel('Number of Articles', fontsize=12)
plt.ylabel('Journal Title', fontsize=12)
plt.tight_layout()
plt.show()

# %% [code]

df_ = pd.read_excel("AfterRevisionFinal.xlsx")
print()


# ========================================
# Stacked bar chart: ML Methods by Biosimilar Stage
# ========================================

# Clean and prepare data
df_stack = df_.dropna(subset=["Classification", "Biosimilar State"]).copy()
df_stack["Classification"] = df_stack["Classification"].str.split("+")
df_stack = df_stack.explode("Classification")
df_stack["Classification"] = df_stack["Classification"].str.strip()
df_stack["Biosimilar State"] = df_stack["Biosimilar State"].str.split("+")
df_stack = df_stack.explode("Biosimilar State")
df_stack["Biosimilar State"] = df_stack["Biosimilar State"].str.strip()

# Count number of articles per stage and method
counts = (
    df_stack.groupby(["Biosimilar State", "Classification"])
    .size()
    .reset_index(name="Count")
)

# Pivot for stacked plot
pivot_df = counts.pivot(index="Biosimilar State", columns="Classification", values="Count").fillna(0)
orden_eje_x = ['D&D', 'P&M', 'C&QA','Clinical Trials','Pharmacovigilance']
pivot_df = pivot_df.reindex(orden_eje_x)

# Plot stacked bar
ax = pivot_df.plot(
    kind="bar",
    stacked=True,
    figsize=(10, 6),
    colormap="tab20"
)

# --- CORRECCIÓN PARA EJE Y EN ENTEROS ---
# 1. Fuerza a que los ticks sean solo en números enteros
ax.yaxis.set_major_locator(ticker.MaxNLocator(integer=True))

# 2. Fuerza a que el texto del eje no tenga decimales
ax.yaxis.set_major_formatter(ticker.FormatStrFormatter('%d'))

# Configuración adicional de estética
plt.xlabel("Biosimilar Stage")
plt.ylabel("Number of Articles")
plt.xticks(rotation=0, ha="center")
plt.legend(title="AI Method", bbox_to_anchor=(1.05, 1), loc="upper left")
plt.tight_layout()
plt.show()

# %% [code]
# ========================================
# 10. Stacked View (Heatmap Style)
# ========================================

# Drop missing ML methods and split by ';'
df_heatmap = df_.dropna(subset=["ML_Method"]).copy()
df_heatmap["ML_Method"] = df_heatmap["ML_Method"].str.split(";")
df_heatmap = df_heatmap.explode("ML_Method")
df_heatmap["Biosimilar State"] = df_heatmap["Biosimilar State"].str.split("+")
df_heatmap = df_heatmap.explode("Biosimilar State")
df_heatmap["Biosimilar State"] = df_heatmap["Biosimilar State"].str.strip()

# Clean whitespace
df_heatmap["ML_Method"] = df_heatmap["ML_Method"].str.strip()

# Create a pivot table for counts
heatmap_data = (
    df_heatmap.groupby(["Biosimilar State", "ML_Method"])
    .size()
    .reset_index(name="Count")
    .pivot(index="Biosimilar State", columns="ML_Method", values="Count")
    .fillna(0)
)

# Sort rows and columns alphabetically for consistency
#heatmap_data = heatmap_data.sort_index().sort_index(axis=1)
orden_eje_x = ['D&D', 'P&M', 'C&QA','Clinical Trials','Pharmacovigilance']
heatmap_data = heatmap_data.reindex(orden_eje_x)

# Plot heatmap
plt.figure(figsize=(10, 8))
sns.heatmap(
    heatmap_data,
    annot=True,
    fmt=".0f",
    cmap="Blues",
    linewidths=0.5
)

#plt.title("Heatmap of ML Methods by Biosimilar Stage")
plt.xlabel("AI Method")
plt.ylabel("Biosimilar Stage")
plt.xticks(rotation=45, ha="right")
plt.yticks(rotation=45, ha="right")
plt.tight_layout()
plt.show()


# %% [code]
# ========================================
# 11. One plot per Biosimilar Stage
# ========================================

# Prepare data
df_stage = df_.dropna(subset=["ML_Method", "Biosimilar State"]).copy()
df_stage["Biosimilar State"] = df_stage["Biosimilar State"].str.split("+")
df_stage = df_stage.explode("Biosimilar State")
df_stage["Biosimilar State"] = df_stage["Biosimilar State"].str.strip()

# Get unique biosimilar stages
stages = df_stage["Biosimilar State"].dropna().unique()

# Loop through stages and plot each
for stage in stages:
    subset = df_stage[df_stage["Biosimilar State"] == stage]
    
    plt.figure(figsize=(8, 4))
    sns.countplot(
        data=subset,
        x="ML_Method",
        order=subset["ML_Method"].value_counts().index,
        palette="viridis"
    )
    
    plt.title(f"ML Methods Used in {stage}")
    plt.xlabel("Machine Learning Method")
    plt.ylabel("Number of Articles")
    plt.xticks(rotation=45, ha="right")
    plt.tight_layout()
    plt.show()


# %% [code]
import matplotlib.ticker as ticker
# ========================================
# ML Methods by Year (Trend Line)
# ========================================
df_=pd.read_excel("AfterRevisionFinal.xlsx")
# Prepare data
df_year = df_.dropna(subset=["ML_Method", "Year"]).copy()
df_year["ML_Method"] = df_year["ML_Method"].str.split(";")
df_year = df_year.explode("ML_Method")
df_year["ML_Method"] = df_year["ML_Method"].str.strip()

# Count occurrences per year and method
counts_year = (
    df_year.groupby(["Year", "ML_Method"])
    .size()
    .reset_index(name="Count")
)
colores_personalizados = ['#FF5733', 'blue', 'green', 'purple', 'orange']

# Plot line chart
plt.figure(figsize=(10, 6))
sns.lineplot(
    data=counts_year,
    x="Year",
    y="Count",
    hue="ML_Method",
    marker="o",
    palette='tab20'
)
ax = plt.gca() # Obtiene el eje actual

# 1. Fuerza a que los ticks sean solo en números enteros
ax.yaxis.set_major_locator(ticker.MaxNLocator(integer=True))

# 2. Fuerza a que el TEXTO no tenga decimales (formato entero)
ax.yaxis.set_major_formatter(ticker.FormatStrFormatter('%d')) 
#plt.title("Trends of ML Methods by Year", fontsize=14)
plt.xlabel("Publication Year")
plt.ylabel("Number of Articles")
plt.legend(title="ML Method", bbox_to_anchor=(1.05, 1), loc="upper left")
plt.tight_layout()
plt.show()


# %% [code]
import pandas as pd
import matplotlib.pyplot as plt
import seaborn as sns
import matplotlib.ticker as ticker

# ========================================
# ML Methods by Year (Trend Line)
# ========================================
df_ = pd.read_excel("AfterRevisionFinal.xlsx")

# 1. Preparar datos
df_year = df_.dropna(subset=["Classification", "Year"]).copy()
df_year["Classification"] = df_year["Classification"].str.split("+")
df_year = df_year.explode("Classification")
df_year["Classification"] = df_year["Classification"].str.strip()

# 2. Contar ocurrencias
counts_year = (
    df_year.groupby(["Year", "Classification"])
    .size()
    .reset_index(name="Count")
)

# 3. Gráfico único
plt.figure(figsize=(12, 7))

# Paleta de colores vibrantes y muy distintos entre sí
# Rojo, Azul marino, Verde bosque, Naranja brillante, Púrpura
colores_vivos = ["#E63946", "#1D3557", "#2A9D8F", "#F4A261", "#8338EC"]

# Definimos 5 marcadores y estilos de línea específicos
marcadores = ["o", "s", "^", "D", "v"] # Círculo, Cuadrado, Triángulo, Diamante, Triángulo invertido
estilos_linea = [(None, None), (5, 5), (2, 2, 10, 2), (1, 1), (3, 5, 1, 5)]

sns.lineplot(
    data=counts_year,
    x="Year",
    y="Count",
    hue="Classification",
    style="Classification", 
    markers=marcadores,
    dashes=estilos_linea,
    palette=colores_vivos, 
    linewidth=3,       # Línea gruesa para ver bien el patrón
    markersize=10,     # Marcadores grandes
    markeredgecolor="white", # Borde blanco para que no se peguen al cruzarse
    markeredgewidth=1
)

ax = plt.gca()

# --- MOSTRAR TODOS LOS AÑOS ---
años_presentes = sorted(df_prep["Year"].unique().astype(int))
ax.set_xticks(años_presentes) 
ax.xaxis.set_major_formatter(ticker.FormatStrFormatter('%d'))

# --- FORMATO EJE Y ---
ax.yaxis.set_major_locator(ticker.MaxNLocator(integer=True))
ax.yaxis.set_major_formatter(ticker.FormatStrFormatter('%d'))

# Estética y grilla
plt.title("Trends of Machine Learning Classifications", fontsize=15, pad=20)
plt.xlabel("Publication Year", fontsize=12)
plt.ylabel("Number of Articles", fontsize=12)

# Leyenda mejorada
plt.legend(title="Classification", bbox_to_anchor=(1.02, 1), loc="upper left", frameon=True, fontsize=11)

plt.grid(True, linestyle='--', alpha=0.3)
plt.tight_layout()

plt.show()


# %% [code]
import pandas as pd
import matplotlib.pyplot as plt
import seaborn as sns
import matplotlib.ticker as ticker

# ========================================
# Trend Line for Classic AI
# ========================================
df_ = pd.read_excel("AfterRevisionFinal.xlsx")

# 1. Preparar datos y filtrar por Classic AI
df_prep = df_.dropna(subset=["Classification", "Year"]).copy()
df_prep["Classification"] = df_prep["Classification"].str.split("+")
df_prep = df_prep.explode("Classification")
df_prep["Classification"] = df_prep["Classification"].str.strip()

# Filtro específico para Classic AI
df_classic = df_prep[df_prep["Classification"] == "Classic AI"].copy()

# 2. Contar ocurrencias por año
# Como es un solo gráfico de una categoría, agrupamos solo por Año
counts_year = (
    df_classic.groupby(["Year"])
    .size()
    .reset_index(name="Count")
)

# 3. Graficar
plt.figure(figsize=(10, 6))

sns.lineplot(
    data=counts_year,
    x="Year",
    y="Count",
    marker="o",
    color="#1f77b4", # Un azul sólido y profesional
    linewidth=2.5,
    markersize=10
)

ax = plt.gca()

# --- MOSTRAR TODOS LOS AÑOS ---
# Usamos el rango de años del dataframe original para mantener la coherencia temporal
años_presentes = sorted(df_prep["Year"].unique().astype(int))
ax.set_xticks(años_presentes) 
ax.xaxis.set_major_formatter(ticker.FormatStrFormatter('%d'))

# --- FORMATO EJE Y (Enteros) ---
ax.yaxis.set_major_locator(ticker.MaxNLocator(integer=True))
ax.yaxis.set_major_formatter(ticker.FormatStrFormatter('%d'))

# Estética
plt.title("Evolution of Classic AI Publications by Year", fontsize=14)
plt.xlabel("Publication Year", fontsize=12)
plt.ylabel("Number of Articles", fontsize=12)

plt.grid(True, linestyle='--', alpha=0.7)
plt.tight_layout()
plt.show()
###################################################################################################
# 2. Filtrar para excluir solo "Classic AI"
# El símbolo ~ funciona como un "NOT"
df_filtered = df_prep[df_prep["Classification"] != "Classic AI"].copy()

# 3. Contar ocurrencias por año y clasificación
counts_year = (
    df_filtered.groupby(["Year", "Classification"])
    .size()
    .reset_index(name="Count")
)

# 4. Graficar
plt.figure(figsize=(12, 7))

# Paleta de colores vibrantes y muy distintos entre sí
# Rojo, Azul marino, Verde bosque, Naranja brillante, Púrpura
colores_vivos = ["#E63946", "#1D3557", "#2A9D8F", "#F4A261", "#8338EC"]

# Definimos 5 marcadores y estilos de línea específicos
marcadores = ["o", "s", "^", "D", "v"] # Círculo, Cuadrado, Triángulo, Diamante, Triángulo invertido
estilos_linea = [(None, None), (5, 5), (2, 2, 10, 2), (1, 1), (3, 5, 1, 5)]

sns.lineplot(
    data=counts_year,
    x="Year",
    y="Count",
    hue="Classification",
    style="Classification", 
    markers=marcadores,
    dashes=estilos_linea,
    palette=colores_vivos, 
    linewidth=3,       # Línea gruesa para ver bien el patrón
    markersize=10,     # Marcadores grandes
    markeredgecolor="white", # Borde blanco para que no se peguen al cruzarse
    markeredgewidth=1
)

ax = plt.gca()

# --- MOSTRAR TODOS LOS AÑOS ---
años_presentes = sorted(df_prep["Year"].unique().astype(int))
ax.set_xticks(años_presentes) 
ax.xaxis.set_major_formatter(ticker.FormatStrFormatter('%d'))

# --- FORMATO EJE Y ---
ax.yaxis.set_major_locator(ticker.MaxNLocator(integer=True))
ax.yaxis.set_major_formatter(ticker.FormatStrFormatter('%d'))

# Estética y grilla
plt.title("Trends of Machine Learning Classifications (Excluding Classic AI)", fontsize=15, fontweight='bold', pad=20)
plt.xlabel("Publication Year", fontsize=12)
plt.ylabel("Number of Articles", fontsize=12)

# Leyenda mejorada
plt.legend(title="Classification", bbox_to_anchor=(1.02, 1), loc="upper left", frameon=True, fontsize=11)

plt.grid(True, linestyle='--', alpha=0.3)
plt.tight_layout()

plt.show()

########################################################################################
# 2. Definir exclusiones
excluir = ["Classic AI", "Supervised",'Ensemble Learning']
df_filtered = df_prep[~df_prep["Classification"].isin(excluir)].copy()

# 3. Contar ocurrencias
counts_year = (
    df_filtered.groupby(["Year", "Classification"])
    .size()
    .reset_index(name="Count")
)

# 4. Graficar
plt.figure(figsize=(12, 7))

# Definimos colores manuales muy contrastados
# Ejemplo: Un rojo fuerte, un azul oscuro y un verde neón o negro
colores_contraste = ["#E63946", "#1D3557", "#2A9D8F"] 

sns.lineplot(
    data=counts_year,
    x="Year",
    y="Count",
    hue="Classification",
    style="Classification", 
    markers=["o", "s", "^"], # Círculo, Cuadrado, Triángulo (muy distintos)
    dashes=[(None, None), (5, 5), (1, 1)], # Línea continua, guiones largos, puntos
    palette=colores_contraste, 
    linewidth=3.5, # Líneas más gruesas para que el patrón se note
    markersize=12  # Marcadores grandes
)

ax = plt.gca()

# --- MEJORA VISUAL ADICIONAL ---
# Si las líneas se cruzan mucho, esto ayuda a que los puntos se vean "encima"
plt.setp(ax.get_lines(), zorder=3)

# --- MOSTRAR TODOS LOS AÑOS ---
años_presentes = sorted(df_prep["Year"].unique().astype(int))
ax.set_xticks(años_presentes) 
ax.xaxis.set_major_formatter(ticker.FormatStrFormatter('%d'))

# --- FORMATO EJE Y ---
ax.yaxis.set_major_locator(ticker.MaxNLocator(integer=True))
ax.yaxis.set_major_formatter(ticker.FormatStrFormatter('%d'))

# Estética
plt.title("Trends: Deep Learning & Remaining Categories", fontsize=14, fontweight='bold')
plt.xlabel("Publication Year", fontsize=12)
plt.ylabel("Number of Articles", fontsize=12)

plt.legend(title="Classification", bbox_to_anchor=(1.05, 1), loc="upper left", prop={'size': 12})
plt.grid(True, linestyle='--', alpha=0.4)
plt.tight_layout()

plt.show()

####################################################################3
# 2. Filtrar solo por las dos categorías de interés
# Nota: Verifica que los nombres coincidan exactamente con tu Excel
target_categories = ["Supervised", "Ensemble Learning"]
df_filtered = df_prep[df_prep["Classification"].isin(target_categories)].copy()

# 3. Contar ocurrencias por año y clasificación
counts_year = (
    df_filtered.groupby(["Year", "Classification"])
    .size()
    .reset_index(name="Count")
)

# 4. Graficar
plt.figure(figsize=(12, 7))

# Usamos una paleta de alto contraste y estilos de línea diferentes
sns.lineplot(
    data=counts_year,
    x="Year",
    y="Count",
    hue="Classification",
    style="Classification", 
    markers=True,
    dashes=True,
    palette=["#E63946", "#1D3557"], # Rojo fuerte y Azul oscuro para máximo contraste
    linewidth=3,
    markersize=10
)

ax = plt.gca()

# --- MOSTRAR TODOS LOS AÑOS ---
años_presentes = sorted(df_prep["Year"].unique().astype(int))
ax.set_xticks(años_presentes) 
ax.xaxis.set_major_formatter(ticker.FormatStrFormatter('%d'))

# --- FORMATO EJE Y (Enteros) ---
ax.yaxis.set_major_locator(ticker.MaxNLocator(integer=True))
ax.yaxis.set_major_formatter(ticker.FormatStrFormatter('%d'))

# Estética
plt.title("Comparison: Supervised Learning vs Deep Learning Trends", fontsize=14, fontweight='bold')
plt.xlabel("Publication Year", fontsize=12)
plt.ylabel("Number of Articles", fontsize=12)

plt.legend(title="ML Category", fontsize=11)
plt.grid(True, linestyle=':', alpha=0.6)
plt.tight_layout()

plt.show()

##########################################################3
# Definimos colores manuales muy contrastados
# Ejemplo: Un rojo fuerte, un azul oscuro y un verde neón o negro
colores_contraste = ["#E63946", "#1D3557", "#2A9D8F"] 

sns.lineplot(
    data=counts_year,
    x="Year",
    y="Count",
    hue="Classification",
    style="Classification", 
    markers=["o", "s", "^"], # Círculo, Cuadrado, Triángulo (muy distintos)
    dashes=[(None, None), (5, 5), (1, 1)], # Línea continua, guiones largos, puntos
    palette=colores_contraste, 
    linewidth=3.5, # Líneas más gruesas para que el patrón se note
    markersize=12  # Marcadores grandes
)

ax = plt.gca()

# --- MEJORA VISUAL ADICIONAL ---
# Si las líneas se cruzan mucho, esto ayuda a que los puntos se vean "encima"
plt.setp(ax.get_lines(), zorder=3)

# --- MOSTRAR TODOS LOS AÑOS ---
años_presentes = sorted(df_prep["Year"].unique().astype(int))
ax.set_xticks(años_presentes) 
ax.xaxis.set_major_formatter(ticker.FormatStrFormatter('%d'))

# --- FORMATO EJE Y ---
ax.yaxis.set_major_locator(ticker.MaxNLocator(integer=True))
ax.yaxis.set_major_formatter(ticker.FormatStrFormatter('%d'))

# Estética
plt.title("Trends: Deep Learning & Remaining Categories", fontsize=14, fontweight='bold')
plt.xlabel("Publication Year", fontsize=12)
plt.ylabel("Number of Articles", fontsize=12)

plt.legend(title="Classification", bbox_to_anchor=(1.05, 1), loc="upper left", prop={'size': 12})
plt.grid(True, linestyle='--', alpha=0.4)
plt.tight_layout()

plt.show()

# %% [code]
import pandas as pd
import matplotlib.pyplot as plt
import seaborn as sns
import matplotlib.ticker as ticker

# 1. Cargar y preparar los datos
df_ = pd.read_excel("AfterRevisionFinal.xlsx")

# Limpieza inicial (eliminar nulos en las columnas críticas)
df_clean = df_.dropna(subset=["ML_Method", "Year", "Classification"]).copy()

# Procesar ML_Method (separar por ';' y explotar)
df_clean["ML_Method"] = df_clean["ML_Method"].str.split(";")
df_exploded = df_clean.explode("ML_Method")
df_exploded["ML_Method"] = df_exploded["ML_Method"].str.strip()

# 2. Obtener las categorías únicas de Classification
categorias = df_exploded["Classification"].unique()

# 3. Bucle para generar los 7 gráficos
for i, cat in enumerate(categorias):
    # Filtrar datos por la categoría actual
    df_cat = df_exploded[df_exploded["Classification"] == cat]
    
    # Contar ocurrencias por año y método para esta categoría
    counts_year = (
        df_cat.groupby(["Year", "ML_Method"])
        .size()
        .reset_index(name="Count")
    )
    
    # Crear la figura
    plt.figure(figsize=(10, 6))
    sns.lineplot(
        data=counts_year,
        x="Year",
        y="Count",
        hue="ML_Method",
        marker="o",
        palette='tab20'
    )
    
    # Configuración de ejes
    ax = plt.gca()
    # Forzar ticks y formato de enteros en el eje Y
    ax.yaxis.set_major_locator(ticker.MaxNLocator(integer=True))
    ax.yaxis.set_major_formatter(ticker.FormatStrFormatter('%d'))
    
    # Títulos y etiquetas
    plt.title(f"Trends of ML Methods - Classification: {cat}", fontsize=14)
    plt.xlabel("Publication Year")
    plt.ylabel("Number of Articles")
    
    # Ajustar leyenda y diseño
    plt.legend(title="ML Method", bbox_to_anchor=(1.05, 1), loc="upper left")
    plt.tight_layout()
    
    # Guardar o mostrar el gráfico
    # plt.savefig(f"Trend_{cat}.png") # Descomenta para guardar cada uno
    plt.show()

# %% [code]
import pandas as pd
import networkx as nx
import matplotlib.pyplot as plt

# --- 1. PREPARACIÓN DE DATOS (DESAGREGACIÓN) ---
df_clean=pd.read_csv("/home/nefertiti/Documentos/Biosimilares/Papers/ML_Bio/Clasificados.csv")

# Paso 1.1: Dividir la cadena de AuthorID en una lista de IDs para cada publicación
# Aplicamos .str.split(';') a la columna AuthorID
df_clean['Author_IDs_List'] = df_clean['AuthorID'].astype(str).str.split(';')

# Paso 1.2: Eliminar filas donde no hay IDs (por si acaso hay NaNs o cadenas vacías)
df_network = df_clean.dropna(subset=['Author_IDs_List']).copy()
df_network = df_network[df_network['Author_IDs_List'].apply(len) > 0]

# --- 2. GENERACIÓN DE ARISTAS (CONEXIONES) ---

# Función para generar todas las parejas únicas (combinaciones) de co-autores
def get_co_author_pairs(author_list):
    """Genera pares de co-autores únicos para una lista de IDs."""
    from itertools import combinations
    # Se eliminan los espacios extra que pueden quedar al dividir
    clean_list = [id.strip() for id in author_list if id.strip()]
    # La función combinations genera todas las parejas posibles
    return list(combinations(clean_list, 2))

# Aplicar la función a cada fila para obtener todas las aristas de la red
all_edges = df_network['Author_IDs_List'].apply(get_co_author_pairs).sum()

# --- 3. CREACIÓN DEL GRAFO CON NETWORKX ---

G = nx.Graph()

# Recorrer todas las aristas generadas para construir el grafo y agregar pesos
for author1, author2 in all_edges:
    # Evitar auto-conexiones si por algún error un ID se repite en la misma lista
    if author1 == author2:
        continue
        
    if G.has_edge(author1, author2):
        # Si la arista ya existe, incrementamos el peso (co-autoría repetida)
        G[author1][author2]['weight'] += 1
    else:
        # Si es una arista nueva, la añadimos con peso 1
        G.add_edge(author1, author2, weight=1)

# --- 4. VISUALIZACIÓN DE LA RED ---

plt.figure(figsize=(12, 12))

# Configuración básica para la visualización

# a) Posicionamiento de los nodos (layout)
# spring_layout es común para redes sociales ya que agrupa nodos conectados
pos = nx.spring_layout(G, k=0.15) 

# b) Escalado de pesos/aristas (Edge Width)
# Se usa el logaritmo del peso para que la diferencia visual no sea tan extrema
edge_weights = [G[u][v]['weight'] for u, v in G.edges()]
# Utilizamos un factor para que el grosor sea visible
edge_widths = [w * 0.5 for w in edge_weights] 

# c) Escalado de nodos (Node Size)
# El tamaño del nodo se basa en su 'grado' (cuántos colaboradores tiene)
node_degrees = [G.degree(node) * 50 for node in G.nodes()] 


# Dibujar la red
nx.draw_networkx_nodes(G, pos, 
                       node_size=node_degrees, 
                       node_color='skyblue', 
                       alpha=0.8, 
                       label=True)

nx.draw_networkx_edges(G, pos, 
                       width=edge_widths, 
                       edge_color='gray', 
                       alpha=0.6)

# Dibujar las etiquetas de los nodos (los IDs de autor)
nx.draw_networkx_labels(G, pos, 
                        font_size=8, 
                        font_family='sans-serif')


plt.title(f"Red de Colaboración de Autores ({G.number_of_nodes()} Nodos, {G.number_of_edges()} Aristas)", fontsize=15)
plt.axis('off') # Ocultar los ejes de Matplotlib
plt.savefig('/home/nefertiti/Documentos/Biosimilares/Papers/ML_Bio/red_colaboracion_filtrada.png', 
            dpi=300,        # Resolución: 300 dpi es un buen estándar para documentos
            bbox_inches='tight')
plt.show()
