# Supplementary material for: Advances in Biosimilars: A Systematic Review of Machine Learning Applications
Source: Pharmaceuticals (Basel). 2026 May 8;19(5):745. doi: 10.3390/ph19050745 (PMC13209414; doi:10.3390/ph19050745)
Supplement: Supplementary file 1 [file pharmaceuticals-19-00745-s001.zip › articulos_unicos.xlsx]

## Sheet: Sheet1
Authors	Title	Year	Source title	Volume	Issue	Cited by	DOI	Document Type	DB
Niazi, S.K.	Continuous Manufacturing of Recombinant Drugs: Comprehensive Analysis of Cost Reduction Strategies, Regulatory Pathways, and Global Implementation	2025	Pharmaceuticals	18	8	0	10.3390/ph18081157	Review	Scopus
Hennessy, M.	Reimagining Progress: Partnering for the Future of Bio/Pharma	2025	BioPharm International	38	4	0		Article	Scopus
Shrivastava, A.; Patil, S.S.; Shah, R.; Rathore, A.S.	An Automated Tool for Glycosimilarity Assessment of mAb Therapeutic Biosimilars: Trastuzumab and Bevacizumab as Case Studies	2025	BioDrugs	39	2	0	10.1007/s40259-025-00704-6	Article	Scopus
McGonigle, P.	How Biologics Have Changed the Drug Discovery Landscape	2025	Annual Review of Pharmacology and Toxicology	65	1	7	10.1146/annurev-pharmtox-061724-080811	Review	Scopus
Cunha, D.R.; Quinaz, M.B.; Segundo, M.A.	Biopharmaceutical analysis — current analytical challenges, limitations, and perspectives	2025	Analytical and Bioanalytical Chemistry			0	10.1007/s00216-025-06036-2	Review	Scopus
Ranbhor, R.	Advancing Monoclonal Antibody Manufacturing: Process Optimization, Cost Reduction Strategies, and Emerging Technologies	2025	Biologics: Targets and Therapy	19		1	10.2147/BTT.S515078	Review	Scopus
Zia, S.; Pizzuti, V.; Paris, F.; Alviano, F.; Bonsi, L.; Zattoni, A.; Reschiglian, P.; Roda, B.; Marassi, V.	Emerging technologies for quality control of cell-based, advanced therapy medicinal products	2024	Journal of Pharmaceutical and Biomedical Analysis	246		9	10.1016/j.jpba.2024.116182	Review	Scopus
Alam, M.N.; Anupa, A.; Kodamana, H.; Rathore, A.S.	A deep learning-aided multi-objective optimization of a downstream process for production of monoclonal antibody products	2024	Biochemical Engineering Journal	208		5	10.1016/j.bej.2024.109357	Article	Scopus
Hombalimath, V.S.; Gurumurthy, D.M.	Response surface methodology (RSM) and artificial neural network (ANN) integrated optimization for lipase production by Bacillus holotolerans	2024	Systems Microbiology and Biomanufacturing	4	3	1	10.1007/s43393-023-00220-0	Article	Scopus
Prabha, N.K.; Sharma, A.; Sandhu, H.; Garg, P.	TNFipred: a classification model to predict TNF-α inhibitors	2024	Molecular Diversity	28	3	4	10.1007/s11030-023-10685-9	Article	Scopus
Rathore, A.S.; Sarin, D.	What should next-generation analytical platforms for biopharmaceutical production look like?	2024	Trends in Biotechnology	42	3	21	10.1016/j.tibtech.2023.08.008	Review	Scopus
Hudnik, D.; Bohanec, N.; Drobnak, I.; Ernst, P.; Hanke, A.; Horvat, M.; Innerbichler, F.; Mikelj, M.; Praper, T.; Progar, V.; Valenčič, N.; Omladič, M.	Automatic peak annotation and area estimation of glycan map peaks directly from chromatograms	2023	Journal of Chemometrics	37	12	1	10.1002/cem.3521	Article	Scopus
Malheiro, V.; Duarte, J.; Veiga, F.; Mascarenhas-Melo, F.	Exploiting Pharma 4.0 Technologies in the Non-Biological Complex Drugs Manufacturing: Innovations and Implications	2023	Pharmaceutics	15	11	15	10.3390/pharmaceutics15112545	Review	Scopus
Tiwold, E.K.; Gyorgypal, A.; Chundawat, S.P.S.	Recent Advances in Biologic Therapeutic N-Glycan Preparation Techniques and Analytical Methods for Facilitating Biomanufacturing Automation	2023	Journal of Pharmaceutical Sciences	112	6	7	10.1016/j.xphs.2023.01.012	Short survey	Scopus
Singh, R.; Chandley, P.; Rohatgi, S.	Recent Advances in the Development of Monoclonal Antibodies and Next-Generation Antibodies	2023	ImmunoHorizons	7	12	44	10.4049/immunohorizons.2300102	Article	Scopus
Padma, S.	Industrial and Biopharmaceutical Research in Bioinformatics	2023				0	10.1201/9781003331247-28	Book chapter	Scopus
Bas, T.G.	Biosimilars for the next decade in Latin America: a window of opportunity	2023	Expert Opinion on Biological Therapy	23	8	5	10.1080/14712598.2023.2245780	Note	Scopus
Sheth, S.; Vashishta, L.; Goyal, R.; Rathore, A.S.; Chirmule, N.	On the Manufacturers of Biosimilars in Asia	2023	Clinical Pharmacology and Therapeutics	113	1	3	10.1002/cpt.2750	Article	Scopus
Krysanov, I.S.; Krysanova, V.S.; Ermakova, V.Yu.	Clinical and Economic Aspects of the First Biosimilar Eculizumab use in Patients with Rare Diseases	2022	Current Trends in Biotechnology and Pharmacy	16	2	0	10.5530/ctbp.2022.2.21	Article	Scopus
Pathak, M.; Pokhriyal, P.; Gandhi, I.; Khambhampaty, S.	Implementation of chemometrics, design of experiments, and neural network analysis for prior process knowledge assessment, failure modes and effect analysis, scale-down model development, and process characterization for a chromatographic purification of Teriparatide	2022	Biotechnology Progress	38	3	3	10.1002/btpr.3252	Article	Scopus
Chen, F.-C.	China: The Next Pharmacy of the World?	2018	Trends in Pharmacological Sciences	39	10	3	10.1016/j.tips.2018.07.004	Short survey	Scopus
Sokolov, M.; Morbidelli, M.; Buttè, A.; Souquet, J.; Broly, H.	Sequential Multivariate Cell Culture Modeling at Multiple Scales Supports Systematic Shaping of a Monoclonal Antibody Toward a Quality Target	2018	Biotechnology Journal	13	4	47	10.1002/biot.201700461	Article	Scopus
Sokolov, M.; Ritscher, J.; MacKinnon, N.; Bielser, J.-M.; Brühlmann, D.; Rothenhäusler, D.; Thanei, G.; Soos, M.; Stettler, M.; Souquet, J.; Broly, H.; Morbidelli, M.; Buttè, A.	Robust factor selection in early cell culture process development for the production of a biosimilar monoclonal antibody	2017	Biotechnology Progress	33	1	29	10.1002/btpr.2374	Article	Scopus
Suresh, B.	REIMAGINING INDIAN PHARMA: TARIFFS, TECHNOLOGY, AND THE AI TECTONIC SHIFT	2025	Indian Drugs	62	8	0	10.53879/id.62.08.p0005	Editorial	Scopus
Xia, F.; Zhang, L.; Niu, F.; Liu, L.; Ren, J.; Xie, Z.	Research on Chinese Biosimilars Based on LDA Thematic Modeling	2025				0	10.1145/3708360.3708386	Conference paper	Scopus
Demetzos, C.	Nanosimilars: A Scientific or A Regulatory Debate?	2024	AAPS Journal	26	4	6	10.1208/s12248-024-00942-6	Review	Scopus
Niazi, S.K.	Molecular Biosimilarity—An AI-Driven Paradigm Shift	2022	International Journal of Molecular Sciences	23	18	11	10.3390/ijms231810690	Review	Scopus
Schuhmacher, A.; Brieke, C.; Gassmann, O.; Hinder, M.; Hartl, D.	Systematic risk identification and assessment using a new risk map in pharmaceutical R&D	2021	Drug Discovery Today	26	12	14	10.1016/j.drudis.2021.06.015	Short survey	Scopus
Shatat, S.M.; Al-Ghobashy, M.A.; Fathalla, F.A.; Abbas, S.S.; Eltanany, B.M.	Coupling of Trastuzumab chromatographic profiling with machine learning tools: A complementary approach for biosimilarity and stability assessment	2021	Journal of Chromatography B: Analytical Technologies in the Biomedical and Life Sciences	1184		3	10.1016/j.jchromb.2021.122976	Article	Scopus
Singh, B.; Sharma, T.; Saini, S.; Kaur, R.; Jain, A.; Raza, K.; Beg, S.	Systematic development of drug nanocargos using formulation by design (FbD): An updated overview	2020	Critical Reviews in Therapeutic Drug Carrier Systems	37	3	18	10.1615/CritRevTherDrugCarrierSyst.2020032040	Article	Scopus
LaVange, L.M.	Statistics at FDA: Reflections on the Past Six Years	2019	Statistics in Biopharmaceutical Research	11	1	8	10.1080/19466315.2019.1571322	Article	Scopus
Brühlmann, D.; Sokolov, M.; Buttè, A.; Sauer, M.; Hemberger, J.; Souquet, J.; Broly, H.; Jordan, M.	Parallel experimental design and multivariate analysis provides efficient screening of cell culture media supplements to improve biosimilar product quality	2017	Biotechnology and Bioengineering	114	7	33	10.1002/bit.26269	Article	Scopus
Kim, J.H.; Joshi, S.B.; Tolbert, T.J.; Middaugh, C.R.; Volkin, D.B.; Smalter Hall, A.	Biosimilarity Assessments of Model IgG1-Fc Glycoforms Using a Machine Learning Approach	2016	Journal of Pharmaceutical Sciences	105	2	11	10.1016/j.xphs.2015.10.013	Article	Scopus
Trnka, H.; Wu, J.X.; van de Weert, M.; Grohganz, H.; Rantanen, J.	Fuzzy logic-based expert system for evaluating cake quality of Freeze-dried formulations	2013	Journal of Pharmaceutical Sciences	102	12	23	10.1002/jps.23745	Article	Scopus
Zhang, Y.; Chen, D.; Fu, M.; Shi, L.; Naci, H.; Wagner, A.K.; Ross, J.S.; Guan, X.	Strength of evidence supporting cancer drug approvals in China between 2017 and 2021: a retrospective analysis	2025	The Lancet Oncology	26	9	1	10.1016/S1470-2045(25)00329-8	Article	Scopus
Borget, I.; Benchaïb, M.; Poignant, P.; Rey, L.; Harty, G.; Chaudhari, V.; D'Hooghe, T.; Schwarze, J.-E.; Cédrin-Durnerin, I.; Roeder, C.; Grynberg, M.	A Cost-Effectiveness Analysis of Gonadotropins Used for Ovarian Stimulation during Assisted Reproductive Technology Based on Data from the French Nationwide Claims Database (SNDS)	2025	Gynecologic and Obstetric Investigation	90	3	0	10.1159/000542074	Article	Scopus
Fischer, A.; Mac, S.; Freiman, E.S.; Marshall, J.K.; Rand, K.; Ramos-Goñi, J.M.	Cost Effectiveness of Sequencing Vedolizumab as First-Line Biologic in Ulcerative Colitis and Crohn's Disease in Canada: An Analysis Using Real-World Evidence from the EVOLVE Study	2025	PharmacoEconomics - Open	9	1	0	10.1007/s41669-024-00523-5	Article	Scopus
Liu Chen Kiow, J.L.C.; Hoang, T.; Bedi, H.K.; Ardekani, Z.M.; Rosenfield, D.; Reise-Filteau, M.; Bressler, B.; Leung, Y.; Rosenfeld, G.	Real-world experience and long-term outcomes of a mandatory non-medical switch of adalimumab originator to biosimilars in inflammatory bowel disease	2024	World Journal of Gastroenterology	30	46	0	10.3748/wjg.v30.i46.4904	Article	Scopus
Germeni, E.; Cooper, J.; Briggs, A.; Laurence, J.	Treatment discontinuation in adults with atypical hemolytic uremic syndrome (aHUS): a qualitative study of international experts’ perspectives with associated cost-consequence analysis	2024	BMC Nephrology	25	1	3	10.1186/s12882-024-03770-0	Article	Scopus
Yeshi, K.; Jamtsho, T.; Wangchuk, P.	Current Treatments, Emerging Therapeutics, and Natural Remedies for Inflammatory Bowel Disease	2024	Molecules	29	16	15	10.3390/molecules29163954	Review	Scopus
Papaioannou, C.	Advancements in the treatment of age-related macular degeneration: a comprehensive review	2024	Postgraduate Medical Journal	100	1185	11	10.1093/postmj/qgae016	Review	Scopus
Honap, S.; Jairath, V.; Danese, S.; Peyrin-Biroulet, L.	Navigating the complexities of drug development for inflammatory bowel disease	2024	Nature Reviews Drug Discovery	23	7	56	10.1038/s41573-024-00953-0	Article	Scopus
Lehmann, M.; Arbo, E.; Pouly, J.-L.; Barriére, P.; Boland, L.A.; Bean, S.G.; Jenkins, J.	Determining the cost-effectiveness of follitropin alfa biosimilar compared to follitropin alfa originator in women undergoing fertility treatment in France	2024	European Journal of Obstetrics and Gynecology and Reproductive Biology: X	22		3	10.1016/j.eurox.2024.100311	Article	Scopus
Alizadeh, E.R.; Dervieux, T.; Vermeire, S.; Dubinsky, M.; D'Haens, G.; Laharie, D.; Shim, A.; Vaughn, B.P.	Simulated cost-effectiveness of a novel precision-guided dosing strategy in adult patients with Crohn's disease initiating infliximab maintenance therapy	2024	Pharmacotherapy	44	4	0	10.1002/phar.2915	Article	Scopus
Torre, E.; Di Matteo, S.; Bruno, G.M.; Martinotti, C.; Bottaro, L.C.; Colombo, G.L.	Economic Evaluation of Once-Weekly Insulin Icodec from Italian NHS Perspective	2024	ClinicoEconomics and Outcomes Research	16		1	10.2147/CEOR.S475461	Article	Scopus
Virani, S.; Bhatiwal, A.; Rewri, P.	Efficacy, safety, and cost-effectiveness of biosimilars of bevacizumab in näive patients with diabetic macular edema	2024	Indian Journal of Pharmacology	56	4	0	10.4103/ijp.ijp_58_24	Article	Scopus
Zhang, J.; Xia, Z.; Guo, W.; Ren, X.; Liu, F.; Ratnaparkhi, G.; Pagada, A.; Subramanian, S.; Hu, M.; Chen, W.	Cost-Effectiveness of Secukinumab Versus Other Biologics in the Treatment of Moderate-to-Severe Plaque Psoriasis: The Chinese Healthcare System Perspective	2023	Dermatology and Therapy	13	11	2	10.1007/s13555-023-01041-8	Article	Scopus
Goktas, P.; Karakaya, G.; Kalyoncu, A.F.; Damadoǧlu, E.	Reply to “Artificial intelligence's potential in tailoring prescription of biological therapy for chronic rhinosinusitis”	2023	Journal of Allergy and Clinical Immunology: In Practice	11	10	0	10.1016/j.jaip.2023.07.044	Letter	Scopus
Olfatifar, M.; Aghdaei, H.A.; Dehkordi, A.H.; Shahrokh, S.; Pourhoseingholi, M.A.; Balaii, H.; Rajabnia Chenari, M.; Ivanchuk, M.; Ivanchuk, P.; Hashemi Nazari, S.H.; Sabour, S.; Rohani, P.; Mehralian, G.; Khodakarim Ardakani, S.; Hatami, B.; Malekpour, H.; Sherkat, G.; Zali, M.R.; Rahimi Pordanjani, S.R.	Cost-effectiveness analysis of infliximab versus CinnoRA in the treatment of moderate to severe ulcerative colitis in Iranian patients	2023	Immunopathologia Persa	9	2	1	10.34172/ipp.2022.29293	Article	Scopus
Capurso, G.; Pedica, F.; Palumbo, D.; Della-Torre, E.	IgG4-related autoimmune liver disease	2023	Minerva Gastroenterology	69	1	3	10.23736/S2724-5895.20.02794-4	Review	Scopus
Dilokthornsakul, P.; Sawangjit, R.; Osiri, M.; Chiowchanwisawakit, P.; Louthrenoo, W.; Permsuwan, U.	Cost-Utility Analysis of Biologic Disease-Modifying Antirheumatic Drugs for Patients With Psoriatic Arthritis in Thailand	2023	Value in Health Regional Issues	34		5	10.1016/j.vhri.2022.10.005	Article	Scopus
Niazi, S.K.	Biosimilars Adoption: Recognizing and Removing the RoadBlocks	2023	ClinicoEconomics and Outcomes Research	15		5	10.2147/CEOR.S404175	Article	Scopus
Leung, J.H.; Tai, Y.-S.; Wang, S.-Y.; Yip, H.-T.; Tsung-Chin, H.; Chan, A.L.	Cost-effectiveness of trastuzumab biosimilar combination therapy and drug wastage as first-line treatment for HER2-positive metastatic breast cancer	2022	Breast	65		10	10.1016/j.breast.2022.07.007	Article	Scopus
Fenu, E.; Lukyanov, V.; Acs, A.; Radu, X.; Stypa, S.; Fischer, A.; Marshall, J.K.; Oppe, M.	Cost Effectiveness of Subcutaneous Vedolizumab for Maintenance Treatment of Ulcerative Colitis in Canada	2022	PharmacoEconomics - Open	6	4	9	10.1007/s41669-022-00331-9	Article	Scopus
Ghanchi, F.; Bourne, R.; Downes, S.M.; Gale, R.; Rennie, C.; Tapply, I.; Sivaprasad, S.	An update on long-acting therapies in chronic sight-threatening eye diseases of the posterior segment: AMD, DMO, RVO, uveitis and glaucoma	2022	Eye (Basingstoke)	36	6	45	10.1038/s41433-021-01766-w	Review	Scopus
Shafiulla, S.; Dhaneshwar, S.	Recent Advancements in Antipsoriatic Therapy: An Update; Antipsoriatik Tedavide Son Gelişmeler: Bir Güncelleme	2022	Fabad Journal of Pharmaceutical Sciences	47	1	2	10.55262/fabadeczacilik.1078882	Article	Scopus
Sussell, J.A.; Roth, J.A.; Meyer, C.S.; Fung, A.; Kommandantvold, S.A.	Assessment of the Cost-Effectiveness of HER2-Targeted Treatment Pathways in the Neoadjuvant Treatment of High-Risk HER2-Positive Early-Stage Breast Cancer	2022	Advances in Therapy	39	3	6	10.1007/s12325-022-02047-y	Article	Scopus
Iqbal, Z.; Sadaf, S.	Biosimilars: A Comparative Study of Regulatory, Safety and Pharmacovigilance Monograph in the Developed and Developing Economies	2022	Journal of Pharmacy and Pharmaceutical Sciences	25		8	10.18433/jpps32433	Article	Scopus
Osiri, M.; Dilokthornsakul, P.; Chokboonpium, S.; Suthipinijtham, P.; Koolvisoot, A.	Budget Impact of Sequential Treatment with Biologics, Biosimilars, and Targeted Synthetic Disease-Modifying Antirheumatic Drugs in Thai Patients with Rheumatoid Arthritis	2021	Advances in Therapy	38	9	4	10.1007/s12325-021-01867-8	Article	Scopus
Chatterjee, S.; Chakraborty, S.	Consensus on contentious issues relevant for breast cancer management for the Indian scenario: Statements following a multicentre expert group meeting	2021	Indian Journal of Medical Research	154	2	0	10.4103/ijmr.IJMR_2630_20	Article	Scopus
Padula, W.V.; Steinberg, I.	What current and missing data can teach us about medication errors	2021	BMJ Quality and Safety	30	2	3	10.1136/bmjqs-2019-010555	Review	Scopus
Perpoil, A.; Grimandi, G.; Birklé, S.; Simonet, J.-F.; Chiffoleau, A.; Bocquet, F.	Public health impact of using biosimilars, is automated follow up relevant?	2021	International Journal of Environmental Research and Public Health	18	1	5	10.3390/ijerph18010186	Review	Scopus
Memişoğlu, M.	Changing biotechnology dynamics — a blessing or a curse?	2020	Drug Discovery Today	25	3	0	10.1016/j.drudis.2019.10.012	Editorial	Scopus
Petryszyn, P.; Ekk-Cierniakowski, P.; Zurakowski, G.	Infliximab, adalimumab, golimumab, vedolizumab and tofacitinib in moderate to severe ulcerative colitis: comparative cost-effectiveness study in Poland	2020	Therapeutic Advances in Gastroenterology	13		13	10.1177/1756284820941179	Article	Scopus
Hernández, L.; Kuwabara, H.; Shah, A.; Yamabe, K.; Burnett, H.; Fahrbach, K.; Koufopoulou, M.; Iwakiri, R.	Cost-Effectiveness Analysis of Vedolizumab Compared with Other Biologics in Anti-TNF-Naïve Patients with Moderate-to-Severe Ulcerative Colitis in Japan	2020	PharmacoEconomics	38	1	14	10.1007/s40273-019-00841-1	Article	Scopus
Catt, H.; Bodger, K.; Kirkham, J.J.; Hughes, D.A.	Value Assessment and Quantitative Benefit-Risk Modelling of Biosimilar Infliximab for Crohn’s Disease	2019	PharmacoEconomics	37	12	7	10.1007/s40273-019-00826-0	Article	Scopus
Karagianni, N.; Kranidioti, K.; Fikas, N.; Tsochatzidou, M.; Chouvardas, P.; Denis, M.C.; Kollias, G.; Nikolaou, C.	An integrative transcriptome analysis framework for drug efficacy and similarity reveals drug-specific signatures of anti-TNF treatment in a mouse model of inflammatory polyarthritis	2019	PLOS Computational Biology	15	5	12	10.1371/journal.pcbi.1006933	Article	Scopus
Goeree, R.; Chiva-Razavi, S.; Gunda, P.; Jain, M.; Jugl, S.M.	Cost-effectiveness analysis of secukinumab in ankylosing spondylitis from the Canadian perspective	2019	Journal of Medical Economics	22	1	13	10.1080/13696998.2018.1539400	Article	Scopus
Blanken, M.O.; Frederix, G.W.; Nibbelke, E.E.; Koffijberg, H.; Sanders, E.A.M.; Rovers, M.M.; Bont, L.	Cost-effectiveness of rule-based immunoprophylaxis against respiratory syncytial virus infections in preterm infants	2018	European Journal of Pediatrics	177	1	28	10.1007/s00431-017-3046-1	Article	Scopus
Turner, J.R.	Our Annual Meeting Is Fast Approaching: Chicago Here We Come!	2017	Therapeutic Innovation and Regulatory Science	51	3	0	10.1177/2168479017702844	Editorial	Scopus
Minion, L.E.; Bai, J.; Monk, B.J.; Keller, L.; Ramez, E.N.; Forde, G.K.; Chan, J.K.; Tewari, K.S.	A Markov model to evaluate cost-effectiveness of antiangiogenesis therapy using bevacizumab in advanced cervical cancer	2015	Gynecologic Oncology	137	3	62	10.1016/j.ygyno.2015.02.027	Article	Scopus
Eghbali-Zarch, M.; Masoud, S.	Application of machine learning in affordable and accessible insulin management for type 1 and 2 diabetes: A comprehensive review	2024	Artificial Intelligence in Medicine	151		11	10.1016/j.artmed.2024.102868	Review	WoS
Orsini, C.; Trovato, E.; Cortonesi, G.; Pedrazzani, M.; Suppa, M.; Rubegni, P.; Tognetti, L.; Cinotti, E.	Line-field confocal optical coherence tomography: New insights for psoriasis treatment monitoring	2024	Journal of the European Academy of Dermatology and Venereology	38	2	20	10.1111/jdv.19568	Article	WoS
He, Q.; Chen, J.-Q.; Yu, X.-B.; Liao, J.-H.; Huang, Z.-W.; Yang, J.-Y.; Wu, T.-H.; Song, W.-J.; Luo, J.; Tao, Q.-W.	Knowledge mapping of biological disease-modifying anti-rheumatic drugs for axial spondyloarthritis: a bibliometric study	2023	Clinical Rheumatology	42	8	1	10.1007/s10067-023-06540-9	Review	WoS
Tjakra, M.; Lidayova, K.; Avenel, C.; Bergström, C.A.S.; Hossain, S.	Machine learning framework for investigating nano- and micro-scale particle diffusion in colonic mucus	2025	Journal of Nanobiotechnology	23	1	0	10.1186/s12951-025-03659-6	Article	WoS
Gangwar, N.; Balraj, K.; Rathore, A.S.	Explainable AI for CHO cell culture media optimization and prediction of critical quality attribute	2024	Applied Microbiology and Biotechnology	108	1	10	10.1007/s00253-024-13147-w	Article	WoS
Bas, T.G.; Duarte, V.	Biosimilars in the Era of Artificial Intelligence—International Regulations and the Use in Oncological Treatments	2024	Pharmaceuticals	17	7	7	10.3390/ph17070925	Review	WoS
Shrivastava, A.; Saxena, S.; Rathore, A.S.	Machine learning tool as an enabler for rapid quantification of monoclonal antibodies N-glycans using fluorescence detector	2024	International Journal of Biological Macromolecules	271		1	10.1016/j.ijbiomac.2024.132694	Article	WoS
Simpson, I.	Therapeutic Delivery–Industry Update covering February 2024	2024	Therapeutic Delivery	15	7	0	10.1080/20415990.2024.2365614	Note	WoS
Askari, S.; Ghofrani, A.; Taherdoost, H.	Transforming Drug Design: Innovations in Computer-Aided Discovery for Biosimilar Agents	2023	BioMedInformatics	3	4	8	10.3390/biomedinformatics3040070	Review	WoS
Castro-Corredor, D.C.; Calvo Pascual, L.Á.C.	Imbalanced machine learning classification models for removal biosimilar drugs and increased activity in patients with rheumatic diseases	2023	PLOS ONE	18	11 November	3	10.1371/journal.pone.0291891	Article	WoS
Mieczkowski, C.A.	The Evolution of Commercial Antibody Formulations	2023	Journal of Pharmaceutical Sciences	112	7	25	10.1016/j.xphs.2023.03.026	Review	WoS
Randhawa, I.S.; Groshenkov, K.; Sigalov, G.	Food anaphylaxis diagnostic marker compilation in machine learning design and validation	2023	PLOS ONE	18	4 April	8	10.1371/journal.pone.0283141	Article	WoS
Velichkovsky, B.M.; Osipov, G.S.; Nosovets, Z.A.; Velichkovsky, B.B.	Personal Meaning and Solving Creative Tasks: Contemporary Neurocognitive Studies	2021	Scientific and Technical Information Processing	48	5	2	10.3103/S0147688221050130	Article	WoS
Chakravarty, K.; Antontsev, V.G.; Khotimchenko, M.; Gupta, N.; Jagarapu, A.; Bundey, Y.; Hou, H.; Maharao, N.; Varshney, J.	Accelerated repurposing and drug development of pulmonary hypertension therapies for COVID-19 treatment using an ai-integrated biosimulation platform	2021	Molecules	26	7	16	10.3390/molecules26071912	Article	WoS
Azzano, P.; Dufresne, É.; Poder, T.; Bégin, P.	Economic considerations on the usage of biologics in the allergy clinic	2021	Allergy: European Journal of Allergy and Clinical Immunology	76	1	13	10.1111/all.14494	Review	WoS
Aliyev, E.R.; Hay, J.W.; Hwang, C.	Cost-Effectiveness Comparison of Ustekinumab, Infliximab, or Adalimumab for the Treatment of Moderate-Severe Crohn's Disease in Biologic-Naïve Patients	2019	Pharmacotherapy	39	2	12	10.1002/phar.2208	Article	WoS
Linial, M.; Rappoport, N.; Ofer, D.	Overlooked short toxin-like proteins: A shortcut to drug design	2017	Toxins	9	11	9	10.3390/toxins9110350	Review	WoS
Sunil, V; Mohit, K; Akondi, BR	The Increasing Demand for Skilled Professionals in the Field of Pharmacovigilance	2024	ASIAN JOURNAL OF PHARMACEUTICAL RESEARCH AND HEALTH CARE	16	2	1	10.4103/ajprhc.ajprhc_85_24	Review	WoS
Ozudogru, E; Kurt, T; Arslan, YE	Decellularized tumor matrices as biomimetic cancer niche: a new perspective on cancer research and therapy	2025	BIOMEDICAL MATERIALS	20	6	0	10.1088/1748-605X/ae187d	Review	WoS
Tounekti, O; Shubow, S; Wassmer, S; Van Tuyl, A; Yang, L; Gong, BS; Abhari, MR; Kalina, W; Myler, H; DelCarpini, J; Escobar, D; Fiscella, M; Gorovits, B; Gupta, S; Irvin, SC; Irwin, C; Jankowski, W; Jawa, V; Karauzum, H; Kerridge, C; Lu, YM; Mayer, C; Mcgregor, J; Melton, A; Murphy, R; Nanra, J; Nowocin, A; Partridge, MA; Prior, S; Sauna, Z; Scott, B; Seitzer, J; Stern, M; Sugimoto, H; Taylor, M;…	2025 White Paper on Recent Issues in Bioanalysis: Redosing Patients with AAV Gene Therapy; CRS Immunogenicity Risk; Shedding Assays; NHP Studies Immunogenicity; CMC vs Bioanalytical Assays; Artificial Intelligence-Powered Genomic Pipelines for NGS (PART 3A-Recommendations on Gene, Cell, and Vaccine Therapies Immunogenicity & Technologies; Biotherapeutics & Biosimilars Immunogenicity Assessment & …	2025	BIOANALYSIS	17	22	0	10.1080/17576180.2025.2586976	Article	WoS
Hou, JK; Tang, TM; Sansgiry, S; Van, T; Richardson, PA; Pham, C; Cunningham, F; Baker, JA; Zhu, J; Waljee, AK	Using machine learning algorithms to optimize treatment with high-cost biologics in a national cohort of patients with inflammatory bowel disease	2025	JAMIA OPEN	8	6	0	10.1093/jamiaopen/ooaf162	Article	WoS
Nag, A; Thomas, J; Ravichandran, R; Gupta, L; Panjiyar, BK	Role of Biologic Therapies in the Rheumatic Manifestations of Inflammatory Bowel Disease: A Systematic Analysis	2023	CUREUS JOURNAL OF MEDICAL SCIENCE	15	9	3	10.7759/cureus.45195	Article	WoS
Ciura, K	Modeling of small molecule's affinity to phospholipids using IAM-HPLC and QSRR approach enhanced by similarity-based machine algorithms	2024	JOURNAL OF CHROMATOGRAPHY A	1714		16	10.1016/j.chroma.2023.464549	Article	WoS
Hamla, S; Sacré, PY; Derenne, A; Derfoufi, KM; Ben Cowper; Butré, C; Delobel, A; Goormaghtigh, E; Hubert, P; Ziemons, E	A new alternative tool to analyse glycosylation in pharmaceutical proteins based on infrared spectroscopy combined with nonlinear support vector regression	2022	ANALYST	147	6	7	10.1039/d1an00697e	Article	WoS
Il'yasov, AI; Emel'yanov, AV; Nikirui, KE; Minnekhanov, AA; Kukueva, EV; Surazhevskii, IA; Sitnikov, AV; Ryl'kov, VV; Demin, VA	Frequency-Coded Control of the Conductance of Memristors Based on Nanoscale Layers of LiNbO3 and (Co40Fe40B20)x(LiNbO3)100-x Composite in Trained Spiking Neural Networks	2021	TECHNICAL PHYSICS LETTERS	47	9	1	10.1134/S1063785021070075	Article	WoS
Tarallo, M; Onishchenko, K; Alexopoulos, ST	Costs associated with non-medical switching from originator to biosimilar etanercept in patients with rheumatoid arthritis in the UK	2019	JOURNAL OF MEDICAL ECONOMICS	22	11	16	10.1080/13696998.2019.1652183	Article	WoS
Xue, WG; Lloyd, A; Falla, E; Roeder, C; Papsch, R; Bühler, K	A cost-effectiveness evaluation of the originator follitropin alpha compared to the biosimilars for assisted reproduction in Germany	2019	INTERNATIONAL JOURNAL OF WOMENS HEALTH	11		18	10.2147/IJWH.S193048	Article	WoS
Wang, XJ; Tong, WX; Chan, A	Therapeutic Use of Filgrastim for Established Febrile Neutropenia Is Cost Effective Among Patients With Solid Tumors and Lymphomas	2017	CLINICAL THERAPEUTICS	39	6	3	10.1016/j.clinthera.2017.05.345	Article	WoS
Spahn, PN; Hansen, AH; Kol, S; Voldborg, BG; Lewis, NE	Predictive glycoengineering of biosimilars using a Markov chain glycosylation model	2017	BIOTECHNOLOGY JOURNAL	12	2	36	10.1002/biot.201600489	Article	WoS
Sklepari, M; Rodger, A; Reason, A; Jamshidi, S; Prokes, I; Blindauer, CA	Biophysical characterization of a protein for structure comparison: methods for identifying insulin structural changes	2016	ANALYTICAL METHODS	8	41	17	10.1039/c6ay01573e	Article	WoS
Jalali-Heravi, M; Mani-Varnosfaderani, A; Valadkhani, A	Integrated One-Against-One Classifiers as Tools for Virtual Screening of Compound Databases: A Case Study with CNS Inhibitors	2013	MOLECULAR INFORMATICS	32	8	6	10.1002/minf.201200126	Article	WoS
Shipa MR, Heyer N, Mansoor R, Deakin CT, Madenidou AV, Bouraioui A, Fisher C, Leandro M, Ciurtin C, Sen D.	Adalimumab or etanercept as first line biologic therapy in enthesitis related arthritis (ERA) - a drug-survival single centre study spanning 10 years	2022					10.1016/j.semarthrit.2022.152038	Article	PubMed
Rolinger L, Rüdt M, Hubbuch J.	A critical review of recent trends, and a future perspective of optical spectroscopy as PAT in biopharmaceutical downstream processing	2020					10.1007/s00216-020-02407-z	Review	PubMed
Omar M, Bechman K, Russell M, Galloway J.	Rheumatology 2050: How our specialty is changing	2025					10.1016/j.fhj.2025.100485	Article	PubMed
