# Supplementary material for: Advances in Biosimilars: A Systematic Review of Machine Learning Applications
Source: Pharmaceuticals (Basel). 2026 May 8;19(5):745. doi: 10.3390/ph19050745 (PMC13209414; doi:10.3390/ph19050745)
Supplement: Supplementary file 1 [file pharmaceuticals-19-00745-s001.zip › menos_articulos.xlsx]

## Sheet: Sheet1
Authors	Title	Year	Source title	Volume	Issue	Cited by	DOI	Document Type	DB
Niazi, S.K.	Continuous Manufacturing of Recombinant Drugs: Comprehensive Analysis of Cost Reduction Strategies, Regulatory Pathways, and Global Implementation	2025	Pharmaceuticals	18	8	0	10.3390/ph18081157	Review	Scopus
McGonigle, P.	How Biologics Have Changed the Drug Discovery Landscape	2025	Annual Review of Pharmacology and Toxicology	65	1	7	10.1146/annurev-pharmtox-061724-080811	Review	Scopus
Cunha, D.R.; Quinaz, M.B.; Segundo, M.A.	Biopharmaceutical analysis — current analytical challenges, limitations, and perspectives	2025	Analytical and Bioanalytical Chemistry			0	10.1007/s00216-025-06036-2	Review	Scopus
Ranbhor, R.	Advancing Monoclonal Antibody Manufacturing: Process Optimization, Cost Reduction Strategies, and Emerging Technologies	2025	Biologics: Targets and Therapy	19		1	10.2147/BTT.S515078	Review	Scopus
Zia, S.; Pizzuti, V.; Paris, F.; Alviano, F.; Bonsi, L.; Zattoni, A.; Reschiglian, P.; Roda, B.; Marassi, V.	Emerging technologies for quality control of cell-based, advanced therapy medicinal products	2024	Journal of Pharmaceutical and Biomedical Analysis	246		9	10.1016/j.jpba.2024.116182	Review	Scopus
Rathore, A.S.; Sarin, D.	What should next-generation analytical platforms for biopharmaceutical production look like?	2024	Trends in Biotechnology	42	3	21	10.1016/j.tibtech.2023.08.008	Review	Scopus
Malheiro, V.; Duarte, J.; Veiga, F.; Mascarenhas-Melo, F.	Exploiting Pharma 4.0 Technologies in the Non-Biological Complex Drugs Manufacturing: Innovations and Implications	2023	Pharmaceutics	15	11	15	10.3390/pharmaceutics15112545	Review	Scopus
Tiwold, E.K.; Gyorgypal, A.; Chundawat, S.P.S.	Recent Advances in Biologic Therapeutic N-Glycan Preparation Techniques and Analytical Methods for Facilitating Biomanufacturing Automation	2023	Journal of Pharmaceutical Sciences	112	6	7	10.1016/j.xphs.2023.01.012	Short survey	Scopus
Padma, S.	Industrial and Biopharmaceutical Research in Bioinformatics	2023				0	10.1201/9781003331247-28	Book chapter	Scopus
Bas, T.G.	Biosimilars for the next decade in Latin America: a window of opportunity	2023	Expert Opinion on Biological Therapy	23	8	5	10.1080/14712598.2023.2245780	Note	Scopus
Chen, F.-C.	China: The Next Pharmacy of the World?	2018	Trends in Pharmacological Sciences	39	10	3	10.1016/j.tips.2018.07.004	Short survey	Scopus
Suresh, B.	REIMAGINING INDIAN PHARMA: TARIFFS, TECHNOLOGY, AND THE AI TECTONIC SHIFT	2025	Indian Drugs	62	8	0	10.53879/id.62.08.p0005	Editorial	Scopus
Xia, F.; Zhang, L.; Niu, F.; Liu, L.; Ren, J.; Xie, Z.	Research on Chinese Biosimilars Based on LDA Thematic Modeling	2025				0	10.1145/3708360.3708386	Conference paper	Scopus
Demetzos, C.	Nanosimilars: A Scientific or A Regulatory Debate?	2024	AAPS Journal	26	4	6	10.1208/s12248-024-00942-6	Review	Scopus
Niazi, S.K.	Molecular Biosimilarity—An AI-Driven Paradigm Shift	2022	International Journal of Molecular Sciences	23	18	11	10.3390/ijms231810690	Review	Scopus
Schuhmacher, A.; Brieke, C.; Gassmann, O.; Hinder, M.; Hartl, D.	Systematic risk identification and assessment using a new risk map in pharmaceutical R&D	2021	Drug Discovery Today	26	12	14	10.1016/j.drudis.2021.06.015	Short survey	Scopus
Yeshi, K.; Jamtsho, T.; Wangchuk, P.	Current Treatments, Emerging Therapeutics, and Natural Remedies for Inflammatory Bowel Disease	2024	Molecules	29	16	15	10.3390/molecules29163954	Review	Scopus
Papaioannou, C.	Advancements in the treatment of age-related macular degeneration: a comprehensive review	2024	Postgraduate Medical Journal	100	1185	11	10.1093/postmj/qgae016	Review	Scopus
Goktas, P.; Karakaya, G.; Kalyoncu, A.F.; Damadoǧlu, E.	Reply to “Artificial intelligence's potential in tailoring prescription of biological therapy for chronic rhinosinusitis”	2023	Journal of Allergy and Clinical Immunology: In Practice	11	10	0	10.1016/j.jaip.2023.07.044	Letter	Scopus
Capurso, G.; Pedica, F.; Palumbo, D.; Della-Torre, E.	IgG4-related autoimmune liver disease	2023	Minerva Gastroenterology	69	1	3	10.23736/S2724-5895.20.02794-4	Review	Scopus
Ghanchi, F.; Bourne, R.; Downes, S.M.; Gale, R.; Rennie, C.; Tapply, I.; Sivaprasad, S.	An update on long-acting therapies in chronic sight-threatening eye diseases of the posterior segment: AMD, DMO, RVO, uveitis and glaucoma	2022	Eye (Basingstoke)	36	6	45	10.1038/s41433-021-01766-w	Review	Scopus
Padula, W.V.; Steinberg, I.	What current and missing data can teach us about medication errors	2021	BMJ Quality and Safety	30	2	3	10.1136/bmjqs-2019-010555	Review	Scopus
Perpoil, A.; Grimandi, G.; Birklé, S.; Simonet, J.-F.; Chiffoleau, A.; Bocquet, F.	Public health impact of using biosimilars, is automated follow up relevant?	2021	International Journal of Environmental Research and Public Health	18	1	5	10.3390/ijerph18010186	Review	Scopus
Memişoğlu, M.	Changing biotechnology dynamics — a blessing or a curse?	2020	Drug Discovery Today	25	3	0	10.1016/j.drudis.2019.10.012	Editorial	Scopus
Turner, J.R.	Our Annual Meeting Is Fast Approaching: Chicago Here We Come!	2017	Therapeutic Innovation and Regulatory Science	51	3	0	10.1177/2168479017702844	Editorial	Scopus
Eghbali-Zarch, M.; Masoud, S.	Application of machine learning in affordable and accessible insulin management for type 1 and 2 diabetes: A comprehensive review	2024	Artificial Intelligence in Medicine	151		11	10.1016/j.artmed.2024.102868	Review	WoS
He, Q.; Chen, J.-Q.; Yu, X.-B.; Liao, J.-H.; Huang, Z.-W.; Yang, J.-Y.; Wu, T.-H.; Song, W.-J.; Luo, J.; Tao, Q.-W.	Knowledge mapping of biological disease-modifying anti-rheumatic drugs for axial spondyloarthritis: a bibliometric study	2023	Clinical Rheumatology	42	8	1	10.1007/s10067-023-06540-9	Review	WoS
Bas, T.G.; Duarte, V.	Biosimilars in the Era of Artificial Intelligence—International Regulations and the Use in Oncological Treatments	2024	Pharmaceuticals	17	7	7	10.3390/ph17070925	Review	WoS
Simpson, I.	Therapeutic Delivery–Industry Update covering February 2024	2024	Therapeutic Delivery	15	7	0	10.1080/20415990.2024.2365614	Note	WoS
Askari, S.; Ghofrani, A.; Taherdoost, H.	Transforming Drug Design: Innovations in Computer-Aided Discovery for Biosimilar Agents	2023	BioMedInformatics	3	4	8	10.3390/biomedinformatics3040070	Review	WoS
Mieczkowski, C.A.	The Evolution of Commercial Antibody Formulations	2023	Journal of Pharmaceutical Sciences	112	7	25	10.1016/j.xphs.2023.03.026	Review	WoS
Azzano, P.; Dufresne, É.; Poder, T.; Bégin, P.	Economic considerations on the usage of biologics in the allergy clinic	2021	Allergy: European Journal of Allergy and Clinical Immunology	76	1	13	10.1111/all.14494	Review	WoS
Linial, M.; Rappoport, N.; Ofer, D.	Overlooked short toxin-like proteins: A shortcut to drug design	2017	Toxins	9	11	9	10.3390/toxins9110350	Review	WoS
Sunil, V; Mohit, K; Akondi, BR	The Increasing Demand for Skilled Professionals in the Field of Pharmacovigilance	2024	ASIAN JOURNAL OF PHARMACEUTICAL RESEARCH AND HEALTH CARE	16	2	1	10.4103/ajprhc.ajprhc_85_24	Review	WoS
Ozudogru, E; Kurt, T; Arslan, YE	Decellularized tumor matrices as biomimetic cancer niche: a new perspective on cancer research and therapy	2025	BIOMEDICAL MATERIALS	20	6	0	10.1088/1748-605X/ae187d	Review	WoS
Rolinger L, Rüdt M, Hubbuch J.	A critical review of recent trends, and a future perspective of optical spectroscopy as PAT in biopharmaceutical downstream processing	2020					10.1007/s00216-020-02407-z	Review	PubMed
