# Supplementary material for: Advances in Biosimilars: A Systematic Review of Machine Learning Applications
Source: Pharmaceuticals (Basel). 2026 May 8;19(5):745. doi: 10.3390/ph19050745 (PMC13209414; doi:10.3390/ph19050745)
Supplement: Supplementary file 1 [file pharmaceuticals-19-00745-s001.zip › README.md]

# Systematic Review: AI and Machine Learning in Biosimilars

This repository contains the dataset, specialized Python scripts, and documentation for the systematic literature review titled **"Applications of Artificial Intelligence and Machine Learning across the Biosimilar Development Lifecycle"**.

## 📂 Project Structure

The workflow is designed to ensure full transparency and reproducibility, from the initial multi-database search to the final analytical matrix:

* **`data/`**:
    * `01_raw/`: Original search results exported as `.csv` or `.bib` from **Scopus** and **Web of Science (WoS)**, and join in `Todo_Busquedas.csv`
    * `02_processed/`: Intermediate datasets after automated deduplication and title/abstract normalization. Also, the dataset was filter by Document Type. 
    * `03_final/`: The final curated Review Matrix including paper classifications and technical justifications.
* **`scripts/`**:
    * `analisis.py`: Python script for automated record cleaning, deduplication, and metadata extraction. Script for generating statistical plots and bibliometric trends.
* **`outputs/`**:
    * `Results/`: High-resolution visualizations (Distribution by development stage, algorithm frequency, etc.).

## 🛠️ Script Functionalities

The integrated Python tools automate the following tasks:

1.  **Deduplication (Scopus + WoS)**: A robust matching algorithm that merges records from both databases, identifying overlaps via DOI and normalized title strings to eliminate redundant entries.
2.  **Visual Analytics**:
    * **Development Stage Analysis**: Visualizes the concentration of AI/ML research in CMC, Clinical, or HTA phases.
    * **Model Taxonomy**: Charts the frequency of specific algorithms (e.g., Random Forest, Neural Networks, Markov Models).
    * **Search Evolution**: Displays the publication trend over time from the two primary sources.


## 🚀 Getting Started

### Prerequisites
- Python 3.8 or higher.
- Required libraries:
  ```bash
  pip install pandas matplotlib seaborn openpyxl
